# Supplementary material for: Enriched Pathways of Calcium Regulation, Cellular/Oxidative Stress, Inflammation, and Cell Proliferation Characterize Gluteal Muscle of Standardbred Horses between Episodes of Recurrent Exertional Rhabdomyolysis
Source: Genes (Basel). 2022 Oct 14;13(10):1853. doi: 10.3390/genes13101853 (PMC9601720; doi:10.3390/genes13101853)
Supplement: Supplementary file 1 [file genes-13-01853-s001.zip]

Archive with 18 entries (17 files):
- Archive/
- __MACOSX/._Archive
- Archive/S1 Table.xlsx
- __MACOSX/Archive/._S1 Table.xlsx
- Archive/S3 Table.xlsx
- __MACOSX/Archive/._S3 Table.xlsx
- Archive/S6 TAble.xlsx
- __MACOSX/Archive/._S6 TAble.xlsx
- Archive/S5 TAble.xlsx
- __MACOSX/Archive/._S5 TAble.xlsx
- Archive/S4 Table .xlsx
- __MACOSX/Archive/._S4 Table .xlsx
- Archive/S8 Table.xlsx
- __MACOSX/Archive/._S8 Table.xlsx
- Archive/S2 ER_PCA_fitted.tiff
- __MACOSX/Archive/._S2 ER_PCA_fitted.tiff
- Archive/S7 TAble .xlsx
- __MACOSX/Archive/._S7 TAble .xlsx
