# Supplementary material for: Enriched Pathways of Calcium Regulation, Cellular/Oxidative Stress, Inflammation, and Cell Proliferation Characterize Gluteal Muscle of Standardbred Horses between Episodes of Recurrent Exertional Rhabdomyolysis
Source: Genes (Basel). 2022 Oct 14;13(10):1853. doi: 10.3390/genes13101853 (PMC9601720; doi:10.3390/genes13101853)
Supplement: Supplementary file 1 [file genes-13-01853-s001.zip › Archive/S1 Table.xlsx]

## Sheet: Sheet1
Horse	Phenotype	Age	AST	CK	Internalized nuclei	Time since last clinical episode	Type of exercise	Time between exercise & biopsy	Trainer	Concentrate	Type 1 fibers	Type 2A fibers	Type 2X fibers
		age	U/L	U/L	score (0-3)	weeks		h			%	%	%
1	RER	2	420	614	1	6	jogging	1.45	1	Kalm Ultra®, Tribute Equine Nutrition	0.17	0.46	0.36
2	RER	5	2049	308	1	7	jogging	1.5	2	TC complete, Triple Crown Nutrition	0.18	0.26	0.55
3	RER	4	438	335	3	10	jogging	3	3	Purina Strategy® Professional Formula GX	0.26	0.55	0.19
4	RER	7	281	204	3	6	jogging	2.5	4	Buckeye Trifecta™, Buckeye Nutrition	0.13	0.74	0.12
5	RER	3	346	963	0	1	race 1 mile	1	4	Buckeye Trifecta™, Buckeye Nutrition	0.2	0.3	0.5
6	RER	6	958	743	2	>8	race 1 mile	2	5	Buckeye EQ8 Senior™, Buckeye Nutrition	0.16	0.43	0.41
7	RER	4	555	286	1	4	race 1 mile	1	6	Purina Raceready®, Purina Mills	0.14	0.47	0.39
8	RER	6	316	155	1	8	race 1 mile	1.5	7	Buckeye EQ8 Senior™, Buckeye Nutrition	0.11	0.43	0.46
9	RER	6	438	294	2	3	walker 1 h	1.5	8	Purina Impact®, Purina Mills	0.17	0.44	0.39
	mean	4.8	644.6	433.6	1.6	6		1.7			0.169	0.453	0.374
	STD	1.6	563.9	275.1	1	2.9		0.7			0.044	0.139	0.139
1	control	4	347	416	0	NA	race 1 mile	2.25	4	Buckeye Trifecta™, Buckeye Nutrition	0.11	0.45	0.44
2	control	2	462	273	0	NA	jogging	2.75	9	Purina Strategy® Professional Formula GX	0.13	0.3	0.57
3	control	4	530	241	0	NA	race 1 mile	1.15	6	Purina Raceready®, Purina Mills	0.12	0.44	0.44
4	control	4	297	126	0	NA	walker 1 h	2.15	8	Purina Impact®, Purina Mills
5	control	5	307	224	0	NA	race 1 mile	1	10	Purina Impact®, Purina Mills	0.1	0.45	0.45
6	control	3	391	331	0.5	NA	race 1 mile	2	10	Purina Impact®, Purina Mills	0.08	0.25	0.67
7	control	5	264	189	0	NA	race 1 mile	1.5	10	Purina Impact®, Purina Mills	0.11	0.47	0.42
	mean	3.9	371.1	257.1	0.1			1.8			0.108	0.393	0.498
	STD	1.1	96.2	95	0.2			0.6			0.017	0.094	0.1
					0 = no internalized myonuclei
					3 = ⌁20 % fibers with internalized nuclei
