# Supplementary material for: Enriched Pathways of Calcium Regulation, Cellular/Oxidative Stress, Inflammation, and Cell Proliferation Characterize Gluteal Muscle of Standardbred Horses between Episodes of Recurrent Exertional Rhabdomyolysis
Source: Genes (Basel). 2022 Oct 14;13(10):1853. doi: 10.3390/genes13101853 (PMC9601720; doi:10.3390/genes13101853)
Supplement: Supplementary file 1 [file genes-13-01853-s001.zip › Archive/S3 Table.xlsx]

## Sheet: Sheet1
Differentially Expressed Genes: FDR < 0.05
Gene	Chromosome	Start Mb	End Mb	Width Kb	Strand	Log2 FC	CI.L	CI.R	AveExpr	Mean.RER	Mean.Cont	t	P.Value	Adj.P.Val	ID
SRXN1	22	22.39	22.4	9.33	+	7.98	5.97	9.98	5.14	5.76	4.21	9.12	4.07e-05	0.0226	MSTRG.8243	TRUE
CHIT1	30	31.29	31.32	31.29	-	6.93	5.46	8.39	-0.41	0.25	-1.24	10.76	1.38e-05	0.0223	MSTRG.11258	TRUE
LOC102149520	20	14.65	14.67	14.42	-	6.79	5.6	7.98	-0.11	0.39	-0.81	12.94	4.18e-06	0.0223	MSTRG.7420	TRUE
CXCL1,MIP-2BETA	3	63.47	63.48	13.13	-	6.79	5.15	8.43	-0.72	-0.17	-1.51	9.4	3.26e-05	0.0226	MSTRG.10890	TRUE
NA	21	44.47	44.47	2.95	+	6.16	3.86	8.45	4.77	5.61	3.46	6.05	0.000466	0.0282	MSTRG.8076	TRUE
PRUNE2	23	14.01	14.26	242.47	+	6.15	4.19	8.11	2.84	3.64	1.64	7.1	0.00018	0.0226	MSTRG.8622	TRUE
LOC111767890	14	76.7	76.7	4.66	+	6.07	4.67	7.46	-0.99	-0.64	-1.46	9.83	2.39e-05	0.0223	MSTRG.4421	TRUE
C12H11orf96	12	8.86	8.86	3.83	+	5.98	4.4	7.55	1.64	2.09	0.98	8.56	5.67e-05	0.0226	MSTRG.2977	TRUE
TUBB6	8	40.89	40.91	16.25	-	5.87	4.1	7.64	2.68	3.23	1.83	7.47	0.000132	0.0226	MSTRG.14684	TRUE
LRP8	2	6.08	6.16	81.7	+	5.6	4.19	7.01	-1.97	-1.37	-2.71	8.94	4.26e-05	0.0226	LRP8	TRUE
MYO5B,LOC111774835	8	71.79	72.17	377.7	-	5.57	4.22	6.93	-1.08	-0.57	-1.76	9.25	3.44e-05	0.0226	MSTRG.14788	TRUE
AMPD3	7	81.72	81.76	45.46	+	5.52	3.19	7.85	3.5	4.09	2.56	5.33	0.000949	0.0333	MSTRG.14112	TRUE
HK2	15	29.19	29.25	57.88	-	5.3	2.82	7.79	2.66	2.69	2.47	4.78	0.00171	0.0406	MSTRG.4679	TRUE
LOC106781109,LOC106781303,LOC111770417,LOC102149992,LOC102149889,LOC102148644,LOC106781302,LOC102150085,LOC100055483,LOC111770440,LOC102149635,LOC111770439,LOC100630546,LOC111770419,LOC111770420,LOC111770423,LOC111770424,LOC100147051	24	47.21	48.26	1051.19	-	5.26	3.41	7.11	1.7	2.13	1.09	6.37	0.000334	0.0246	MSTRG.9172	TRUE
HMOX1	28	34	34.02	22.72	+	5.21	4.09	6.33	6.84	7.12	6.45	10.41	1.59e-05	0.0223	MSTRG.10081	TRUE
RUNX1	26	32.49	32.73	245.72	-	5.13	3.58	6.69	0.86	1.2	0.34	7.4	0.000134	0.0226	MSTRG.9689	TRUE
LOC111767724	14	6.95	6.98	32.34	+	5.04	3.56	6.52	-0.9	-0.44	-1.52	7.61	0.000113	0.0226	MSTRG.4063	TRUE
NAV3	28	6.14	6.71	571.66	+	5	3.53	6.48	0.22	0.67	-0.44	7.57	0.000116	0.0226	MSTRG.9964	TRUE
UCHL1	3	88.5	88.52	11.32	-	4.92	3.55	6.29	4.37	4.76	3.78	8.01	8.17e-05	0.0226	MSTRG.10957	TRUE
MLLT11	5	42.81	42.82	10.34	-	4.88	3.3	6.47	1.07	1.59	0.29	6.86	0.00021	0.0228	MSTRG.12317	TRUE
NA	20	29.72	29.72	0.5	+	4.72	3.02	6.42	-1.64	-1.97	-1.2	6.18	0.000388	0.0262	MSTRG.7520	TRUE
S100A6	5	40.59	40.59	1.39	+	4.67	3.25	6.1	1.8	2.19	1.22	7.3	0.000143	0.0226	MSTRG.12274	TRUE
ITGAX	13	19.6	19.63	23.16	-	4.67	3.12	6.22	1.16	1.37	0.85	6.68	0.000243	0.0233	MSTRG.3629	TRUE
DUSP5	1	20.98	21	12.89	-	4.64	2.69	6.59	-0.98	-0.61	-1.51	5.29	0.000942	0.0332	MSTRG.109	TRUE
RRAD	3	18.15	18.16	4.68	-	4.64	3.13	6.15	6.5	6.8	6.08	6.84	0.000211	0.0228	MSTRG.10512	TRUE
CRYAB,LOC111774144	7	20.96	21	34.23	-	4.6	3.54	5.67	9.8	10.08	9.42	9.59	2.61e-05	0.0223	MSTRG.13639	TRUE
GPNMB	4	55.01	55.04	26.35	+	4.58	2.87	6.28	0.18	1.08	-1.04	5.96	0.000476	0.0282	MSTRG.11598	TRUE
GPX2	24	11.53	11.54	3.51	-	4.55	3.16	5.94	-0.34	0.16	-1.01	7.25	0.000148	0.0226	MSTRG.8919	TRUE
TIMD4,LOC111767750	14	21.22	21.3	85.42	+	4.54	3.21	5.88	-0.9	-0.35	-1.64	7.56	0.000114	0.0226	MSTRG.4110	TRUE
ANKRD1	1	37.92	37.93	9.77	+	4.47	2.66	6.29	7.24	7.74	6.53	5.46	0.000786	0.0317	MSTRG.248	TRUE
ABCA7	7	0.49	0.51	17.97	+	4.46	2.61	6.31	-1.06	-0.71	-1.56	5.34	0.000889	0.0328	MSTRG.13404	TRUE
PEG10	4	38.28	38.29	12.61	+	4.41	2.77	6.06	0.67	1.15	0.05	5.95	0.000476	0.0282	MSTRG.11547	TRUE
XIRP1	16	47.77	47.78	9.37	+	4.4	2.54	6.25	7.9	8.18	7.48	5.24	0.000988	0.0338	MSTRG.5402	TRUE
LOC100630171	11	37.56	37.56	5.33	+	4.39	2.56	6.22	0.96	1.68	-0.07	5.31	0.000915	0.0331	MSTRG.2583	TRUE
HERC5	3	50.82	50.86	46.32	-	4.36	2.51	6.22	-1.09	-0.62	-1.61	5.2	0.00103	0.034	MSTRG.10805	TRUE
TEX14,LOC111775812	11	33.07	33.2	131.32	-	4.33	3.13	5.52	0.54	0.72	0.27	7.98	8.08e-05	0.0226	MSTRG.2535	TRUE
MAP1A	1	146.89	146.91	20.34	-	4.31	2.28	6.33	5.09	5.5	4.45	4.68	0.00182	0.0415	MSTRG.943	TRUE
TIAM2	31	12.48	12.61	129.5	-	4.27	3.16	5.39	0.7	1.2	0.03	8.46	5.62e-05	0.0226	MSTRG.11314	TRUE
IL18	7	21.17	21.18	18.55	-	4.25	2.46	6.04	-1.1	-0.84	-1.51	5.22	0.000991	0.0338	MSTRG.13647	TRUE
LOC111769769	1	173.47	173.48	2.92	+	4.25	2.53	5.96	1.1	1.5	0.54	5.47	0.000768	0.0317	MSTRG.1167	TRUE
LOC100053499	20	24.8	24.81	17.76	-	4.24	2.6	5.87	-1.19	-0.97	-1.51	5.72	0.000594	0.0298	MSTRG.7456	TRUE
OSGIN1	3	31.96	32	33.66	+	4.24	2.57	5.9	2.99	3	2.93	5.61	0.00066	0.0306	MSTRG.10672	TRUE
MNDA	5	34.85	34.91	54.19	-	4.21	2.91	5.51	0.39	0.78	-0.11	7.13	0.000161	0.0226	MSTRG.12173	TRUE
SPIRE2	3	36.91	36.94	31.94	+	4.16	2.53	5.8	-1.09	-0.75	-1.54	5.6	0.000668	0.0308	MSTRG.10742	TRUE
BAMBI	29	9.49	9.5	6.79	-	4.15	2.96	5.34	2.39	2.93	1.6	7.7	0.0001	0.0226	MSTRG.10302	TRUE
TUBB2A,LOC106782295	20	3.89	3.9	13.77	-	4.14	3.35	4.94	1.58	1.9	1.15	11.44	8.2e-06	0.0223	MSTRG.7361	TRUE
LOC111776081	12	1.17	1.17	3.23	+	4.09	2.65	5.53	-1.53	-1.21	-1.97	6.24	0.000353	0.025	MSTRG.2951	TRUE
ENTHD1	28	37.65	37.81	153.48	-	-4.06	-6.03	-2.08	-0.03	-0.32	0.38	-4.52	0.00217	0.0439	MSTRG.10157	TRUE
NA	4	37.91	37.91	0.27	-	4.05	2.18	5.92	5.72	6.32	5.12	4.76	0.00164	0.0397	MSTRG.11543	TRUE
ARG2	24	13.79	13.82	30.95	+	4.05	2.9	5.21	-0.74	-0.72	-0.79	7.7	9.93e-05	0.0226	MSTRG.8932	TRUE
THBS2	31	1.4	1.43	32.43	+	4.03	2.89	5.16	-0.59	-0.1	-1.23	7.79	9.24e-05	0.0226	MSTRG.11270	TRUE
NCAM1	7	21.92	22.22	304.58	+	4.01	2.35	5.68	0.95	1.6	0.03	5.3	0.000903	0.0331	MSTRG.13651	TRUE
TNNT2	30	29.75	29.77	14.88	-	3.99	2.78	5.21	0.8	1.23	0.23	7.22	0.000146	0.0226	MSTRG.11229	TRUE
HSPB1,SRRM3	13	10.66	10.73	63.71	-	3.97	2.79	5.16	7.54	7.77	7.2	7.35	0.000132	0.0226	MSTRG.3562	TRUE
DMXL2	1	139.92	140.07	154.56	+	3.97	2.72	5.23	1.62	2.06	1.03	6.93	0.000187	0.0226	MSTRG.886	TRUE
LOC111775596	11	8.86	9.01	149.06	+	3.97	2.66	5.28	-1.51	-1.15	-2	6.64	0.000242	0.0233	LOC111775596	TRUE
RSAD2	15	87.32	87.34	21.67	-	3.97	2.38	5.55	-1.45	-1.24	-1.65	5.48	0.000745	0.0317	MSTRG.5049	TRUE
LOC102148834	23	26.28	26.29	9.89	-	3.95	2.7	5.2	-0.92	-0.95	-0.91	6.92	0.000189	0.0226	LOC102148834	TRUE
TOP1MT	9	84.16	84.2	32.67	-	-3.93	-5.06	-2.8	-0.02	-0.49	0.6	-7.63	0.000104	0.0226	MSTRG.15188	TRUE
LOC102149310	2	1.13	1.16	29.22	-	-3.9	-5.12	-2.68	-0.25	-0.21	-0.29	-6.99	0.000177	0.0226	LOC102149310	TRUE
CDKN1A	20	37.47	37.47	7.85	+	3.89	2.51	5.27	3.5	3.8	3.05	6.16	0.000377	0.0257	MSTRG.7701	TRUE
RASSF2	22	18.67	18.72	51.22	+	3.89	2.65	5.13	0.82	1.08	0.47	6.87	0.000196	0.0226	MSTRG.8204	TRUE
ISG20,AEN	1	95.45	95.48	28.67	-	3.87	3.11	4.63	2.45	2.81	1.95	11.18	9.34e-06	0.0223	MSTRG.585	TRUE
CD55	5	28.03	28.07	39.96	-	3.86	2.22	5.5	-1.08	-0.74	-1.52	5.14	0.00106	0.0343	CD55	TRUE
SGPL1	1	59.32	59.37	51.03	+	3.78	2.93	4.63	1.99	2.43	1.41	9.67	2.35e-05	0.0223	MSTRG.342	TRUE
AHNAK2	24	46.67	46.71	34.44	-	3.73	2.22	5.25	-0.95	-0.45	-1.59	5.37	0.000818	0.0318	AHNAK2	TRUE
KCTD12	17	49.62	49.63	6.18	-	3.73	2.56	4.89	1.36	1.75	0.84	6.95	0.000181	0.0226	MSTRG.5775	TRUE
LOC102148178	11	55.06	55.08	28.63	+	3.72	1.98	5.46	1.12	2	-0.11	4.67	0.00178	0.0413	MSTRG.2879	TRUE
CLMP	7	30.91	30.91	5.93	-	3.66	2.1	5.22	-0.32	0	-0.75	5.11	0.00108	0.0346	MSTRG.13738	TRUE
PMAIP1	8	80.28	80.29	4.6	+	3.66	2.21	5.1	0.61	1.05	0	5.5	0.000716	0.0317	MSTRG.14821	TRUE
CYBB	X	31.68	31.72	33.21	+	3.66	2.33	4.98	-0.13	0.03	-0.31	6	0.000433	0.0272	MSTRG.15367	TRUE
GREB1	15	83.3	83.39	90.03	-	3.65	2.01	5.3	-0.67	-0.55	-0.84	4.83	0.00146	0.0382	GREB1	TRUE
KLHL30	6	24.06	24.08	16.1	+	3.65	2.51	4.79	6.25	6.37	6.06	6.98	0.000175	0.0226	MSTRG.12820	TRUE
OSMR	21	27.51	27.57	60.85	-	3.65	1.87	5.43	1.05	1.38	0.54	4.45	0.00228	0.0446	MSTRG.8043	TRUE
CENPU	27	25.37	25.41	38.48	+	3.59	2.37	4.81	-0.12	0.12	-0.47	6.41	0.00029	0.0236	MSTRG.9912	TRUE
DDX60	2	67.1	67.2	92.41	+	3.58	2.08	5.08	-0.64	-0.36	-0.98	5.17	0.001	0.0338	MSTRG.7178	TRUE
LOC102147905	26	15.2	15.21	15.75	-	-3.57	-5.07	-2.06	3.87	3.73	4.1	-5.14	0.00103	0.034	MSTRG.9616	TRUE
GPR156	19	41.26	41.34	87	+	-3.55	-4.6	-2.49	2.1	1.53	2.84	-7.27	0.000136	0.0226	MSTRG.6396	TRUE
LOC100063866	4	102.54	102.54	7.25	-	3.53	2.18	4.88	-1.92	-1.81	-2.06	5.66	0.000599	0.03	MSTRG.11865	TRUE
GADD45A	5	90.51	90.52	4.13	-	3.53	2.26	4.8	4.69	4.71	4.64	6.03	0.000416	0.0267	MSTRG.12641	TRUE
STK17A	4	14.4	14.44	39.01	+	3.5	2.62	4.38	1.49	1.96	0.85	8.6	4.8e-05	0.0226	MSTRG.11454	TRUE
TXN	25	15.84	15.85	14.99	-	3.47	2.42	4.52	4.75	5.06	4.32	7.17	0.000147	0.0226	MSTRG.9293	TRUE
TTF2	5	48.57	48.61	40.26	-	3.45	2.36	4.53	-0.13	0.2	-0.58	6.86	0.000191	0.0226	MSTRG.12404	TRUE
LOC100070893	22	35.23	35.24	2.67	-	3.43	1.81	5.05	-0.2	0	-0.42	4.58	0.00194	0.0423	MSTRG.8395	TRUE
TNFRSF12A	13	40.98	40.98	2.1	-	3.41	2.01	4.81	3.72	3.84	3.52	5.28	0.000881	0.0328	MSTRG.3890	TRUE
USP44	28	21.6	21.64	44.95	-	-3.38	-4.85	-1.91	-1.5	-1.66	-1.29	-4.97	0.00123	0.0353	USP44	TRUE
CYP26B1	15	31.7	31.72	19.71	+	3.37	2.15	4.59	-0.01	0.23	-0.36	5.95	0.000443	0.0273	MSTRG.4718	TRUE
RRAS2	7	85.1	85.17	70.11	-	3.32	2.56	4.08	3.7	4.08	3.19	9.41	2.69e-05	0.0223	MSTRG.14132	TRUE
LGALS3BP	11	3.77	3.78	10.77	+	3.31	2.09	4.54	0.92	1.15	0.64	5.83	0.000497	0.0291	MSTRG.2082	TRUE
PIPOX	11	43.23	43.25	13.17	+	-3.31	-4.63	-1.98	-1.11	-1.44	-0.7	-5.38	0.000787	0.0317	PIPOX	TRUE
LOC102147674	11	53.43	53.44	13.03	+	-3.29	-4.13	-2.46	1.57	1.02	2.27	-8.5	5.07e-05	0.0226	MSTRG.2871	TRUE
LOC111773984	6	70.09	70.09	1.21	+	-3.28	-4.57	-1.99	-0.18	-0.17	-0.2	-5.47	0.000715	0.0317	MSTRG.13158	TRUE
RAP2B	16	86.84	86.84	2.12	+	3.27	2.32	4.22	1.66	1.97	1.24	7.42	0.000117	0.0226	MSTRG.5600	TRUE
RASL11A	17	7.13	7.13	2.43	+	3.27	2.41	4.12	0.29	0.58	-0.09	8.2	6.31e-05	0.0226	MSTRG.5647	TRUE
COL16A1	2	24.97	25.02	50.63	+	3.26	2.21	4.31	0.37	0.88	-0.32	6.67	0.000223	0.0231	MSTRG.6754	TRUE
NA	21	3.59	3.61	14.52	+	3.26	2.3	4.22	0.95	1.15	0.69	7.3	0.000129	0.0226	MSTRG.7916	TRUE
EXPH5	7	18.06	18.13	70.14	-	3.25	2.01	4.49	-0.45	-0.08	-0.92	5.65	0.000588	0.0298	MSTRG.13625	TRUE
CD2	5	48.86	48.88	13.04	-	3.25	1.87	4.63	-1.82	-1.37	-2.41	5.06	0.00111	0.0347	MSTRG.12406	TRUE
IL17RA	6	29.01	29.03	22.8	-	3.24	2.03	4.45	1.8	2.08	1.44	5.75	0.000535	0.0295	MSTRG.12869	TRUE
NA	16	84.38	84.39	8.06	+	3.22	1.82	4.62	0.52	0.82	0.11	4.93	0.00127	0.0355	MSTRG.5586	TRUE
BARX2	7	39.19	39.25	67.95	+	3.2	1.64	4.76	-0.68	-0.39	-1.09	4.4	0.00233	0.0449	MSTRG.13782	TRUE
CKB	24	45.44	45.44	3.48	-	3.19	1.98	4.4	0.81	1.18	0.31	5.64	0.000593	0.0298	MSTRG.9141	TRUE
GLIS3	23	24.81	25.25	446.81	-	3.19	1.57	4.81	-0.79	-0.26	-1.5	4.22	0.00292	0.0495	GLIS3	TRUE
NDRG1	9	76.03	76.08	55.82	-	3.17	2.26	4.07	2.5	2.77	2.14	7.49	0.00011	0.0226	MSTRG.15151	TRUE
NA	24	14.84	14.85	12.62	+	3.16	2.06	4.26	-0.32	0.15	-0.95	6.17	0.00035	0.025	MSTRG.8941	TRUE
RAB11FIP1	27	7.77	7.8	29.28	+	3.14	2.13	4.15	1.66	2	1.21	6.68	0.00022	0.023	MSTRG.9825	TRUE
NA	22	34.59	34.6	11.91	-	3.1	2.15	4.05	-0.54	-0.27	-0.87	6.99	0.000165	0.0226	MSTRG.8386	TRUE
FTL	10	19.19	19.19	1.6	+	3.09	2.35	3.84	5.38	5.7	4.95	8.9	3.75e-05	0.0226	MSTRG.1588	TRUE
NA	15	49	49	0.73	-	3.09	2	4.19	0.9	1.22	0.45	6.03	0.000399	0.0262	MSTRG.4829	TRUE
LOC102148051	28	35.95	35.96	8.87	-	3.09	1.67	4.51	-1.35	-0.95	-1.88	4.65	0.00172	0.0406	MSTRG.10109	TRUE
DIO2	24	25.07	25.28	210.28	-	-3.08	-4.16	-2.01	3.57	2.88	4.48	-6.11	0.000368	0.0256	MSTRG.9043	TRUE
LOC102147535	20	63.3	63.3	5.55	-	3.04	2.02	4.07	-0.43	-0.11	-0.84	6.33	0.000299	0.0236	MSTRG.7840	TRUE
GCLM	5	67.99	68.01	20.51	+	3.04	2.37	3.7	3.78	3.97	3.51	9.76	2.08e-05	0.0223	MSTRG.12539	TRUE
CSF1R	14	27.21	27.24	28.81	+	3	1.49	4.51	-0.2	-0.01	-0.46	4.22	0.00285	0.049	MSTRG.4143	TRUE
LRRC8D	5	71.34	71.44	107.68	-	3	2.13	3.87	0.46	0.96	-0.18	7.34	0.000122	0.0226	MSTRG.12565	TRUE
TFRC	19	36.09	36.12	26.01	+	-2.99	-3.66	-2.31	6.43	6.43	6.43	-9.4	2.62e-05	0.0223	MSTRG.6353	TRUE
TSKU	7	69.68	69.7	14.72	-	2.96	1.73	4.19	2.24	2.36	2.14	5.12	0.000999	0.0338	MSTRG.13992	TRUE
LOC111775023	9	67.48	67.48	1.32	-	-2.96	-4.18	-1.74	-0.36	-0.85	0.28	-5.16	0.000964	0.0335	MSTRG.15109	TRUE
CLDN6	13	40.98	40.98	5.09	+	2.95	1.56	4.34	-2.08	-1.75	-2.49	4.52	0.00198	0.0423	MSTRG.3891	TRUE
IFI44L	5	81.24	81.26	21.01	-	2.94	1.71	4.17	-1.21	-0.93	-1.57	5.07	0.00106	0.0343	MSTRG.12606	TRUE
RDH5	6	74.41	74.42	5.06	+	2.94	1.8	4.08	-0.21	-0.13	-0.33	5.47	0.000689	0.0313	MSTRG.13226	TRUE
PTGR1	25	16.83	16.85	24.59	-	2.94	2.09	3.78	1.09	1.36	0.74	7.36	0.00012	0.0226	MSTRG.9299	TRUE
NA	6	72.26	72.28	14.35	+	-2.91	-3.88	-1.94	0.91	0.78	1.07	-6.37	0.000283	0.0236	MSTRG.13221	TRUE
FAM180B	12	11.99	11.99	2.39	+	2.91	1.47	4.35	-1.83	-1.82	-1.85	4.29	0.0026	0.0475	MSTRG.3020	TRUE
UCK2	5	28.78	28.85	77.73	-	2.88	2	3.77	2.36	2.52	2.13	6.89	0.000177	0.0226	MSTRG.12098	TRUE
C24H14orf180	24	46.38	46.39	11.63	+	-2.87	-4.26	-1.49	1.41	0.76	2.29	-4.4	0.00226	0.0444	MSTRG.9151	TRUE
NA	18	77	77.01	5.41	-	-2.87	-3.88	-1.86	-0.09	-0.44	0.37	-6	0.000401	0.0262	MSTRG.6140	TRUE
PYCR1	11	1.31	1.31	5.69	+	2.87	1.75	3.98	-0.46	-0.12	-0.9	5.44	0.000704	0.0315	MSTRG.2037	TRUE
NA	1	173.42	173.42	2.82	-	2.85	1.52	4.19	-0.29	-0.09	-0.6	4.53	0.00194	0.0423	MSTRG.1162	TRUE
LOC111773116,LOC102149732	4	102.34	102.48	134.56	-	2.85	1.79	3.91	-0.57	-0.45	-0.71	5.69	0.000544	0.0295	MSTRG.11855	TRUE
LOC100050760	26	40.34	40.34	3.72	-	2.84	1.99	3.7	1.58	1.89	1.19	7.06	0.000153	0.0226	MSTRG.9735	TRUE
COL1A1	11	25.99	26	17.38	-	2.84	2.13	3.55	4	4.4	3.46	8.46	5e-05	0.0226	MSTRG.2484	TRUE
HSPB8	8	17.04	17.05	15.45	-	2.84	1.9	3.78	9.58	9.67	9.45	6.4	0.000275	0.0236	MSTRG.14473	TRUE
LOC100061154	12	23.51	23.52	10.56	-	2.84	1.42	4.25	-1.21	-1.05	-1.43	4.24	0.00275	0.0485	MSTRG.3065	TRUE
PGLYRP1,LOC100071039	10	16.64	16.67	28.6	-	-2.84	-4.22	-1.45	-0.76	-1.49	0.17	-4.32	0.00249	0.0466	MSTRG.1526	TRUE
LOC106781558,MIR365-2	13	31.82	31.85	28.3	-	2.83	1.9	3.76	5.44	5.77	5	6.44	0.000264	0.0236	MSTRG.3800	TRUE
EME2	13	42.22	42.23	3.81	-	2.83	1.44	4.22	-1.09	-0.93	-1.32	4.29	0.00257	0.0473	MSTRG.3940	TRUE
COL8A1	19	58.27	58.41	140.08	-	2.83	2	3.65	0.69	0.86	0.47	7.21	0.000134	0.0226	MSTRG.6469	TRUE
CBLB	19	53.36	53.56	193.8	+	2.83	2.25	3.4	2.56	2.86	2.18	10.42	1.35e-05	0.0223	MSTRG.6442	TRUE
NA	8	11.04	11.04	1.78	+	-2.82	-3.79	-1.85	0.14	-0.13	0.48	-6.15	0.000345	0.0249	MSTRG.14396	TRUE
LOC100054113	5	43.79	43.79	0.72	+	2.82	1.43	4.2	2.61	2.77	2.37	4.3	0.00255	0.0473	MSTRG.12351	TRUE
MUSTN1,ITIH4	16	36.45	36.47	21.18	+	2.82	1.63	4.01	7.54	7.84	7.12	5	0.00113	0.0347	MSTRG.5234	TRUE
PTAFR	2	27.86	27.88	27.13	+	2.8	1.84	3.76	1.39	1.37	1.41	6.16	0.000344	0.0249	MSTRG.6790	TRUE
CAPG	15	19.72	19.74	19.65	+	2.79	1.87	3.71	0.16	0.53	-0.32	6.4	0.000273	0.0236	MSTRG.4661	TRUE
NOS2	11	42.17	42.25	83.22	-	-2.79	-3.92	-1.66	1.5	1.24	1.85	-5.21	0.000894	0.033	MSTRG.2641	TRUE
PHLDA1	28	4.88	4.89	2.13	-	2.79	1.55	4.03	-0.19	0.17	-0.68	4.74	0.0015	0.0383	MSTRG.9957	TRUE
TNFAIP8L3	1	140.36	140.4	37.45	+	2.79	1.43	4.14	2.2	2.83	1.34	4.34	0.00241	0.0457	MSTRG.888	TRUE
CD83	20	14.18	14.2	18.17	+	2.77	1.44	4.09	-0.71	-0.34	-1.19	4.4	0.00224	0.0444	MSTRG.7417	TRUE
ISG15	2	48.86	48.86	8.32	-	2.77	1.78	3.75	2.13	2.26	1.97	5.93	0.000427	0.027	MSTRG.7091	TRUE
OSBPL3	4	56.34	56.51	170.47	-	2.77	1.71	3.82	1.07	1.45	0.54	5.51	0.000649	0.0305	MSTRG.11605	TRUE
DCLRE1B	5	51.32	51.36	41.05	-	2.75	1.41	4.09	-1.83	-1.76	-1.9	4.32	0.00247	0.0465	MSTRG.12420	TRUE
KCNC1	7	88.2	88.24	40.37	+	-2.75	-3.59	-1.9	1.22	1.02	1.48	-6.84	0.000182	0.0226	KCNC1	TRUE
CGNL1	1	134.84	134.97	123.55	-	2.73	1.37	4.09	0.4	0.64	0.09	4.22	0.00278	0.0486	MSTRG.858	TRUE
BNIPL,PRUNE1	5	42.83	42.86	28.88	-	2.71	2.04	3.38	4.26	4.5	3.93	8.49	4.85e-05	0.0226	MSTRG.12320	TRUE
ECM1	5	43.24	43.25	14.41	-	2.7	1.9	3.51	2.47	2.75	2.09	7.07	0.00015	0.0226	MSTRG.12332	TRUE
FAM13A	3	50.33	50.65	316.72	+	2.7	1.55	3.86	2.9	3.12	2.55	4.92	0.00122	0.0353	MSTRG.10800	TRUE
HSPB3	21	18.4	18.4	2.5	-	2.7	1.45	3.95	3.03	3.29	2.66	4.54	0.00187	0.0417	MSTRG.8012	TRUE
LOC111774679	8	26.95	26.95	2.38	+	-2.69	-4.04	-1.35	-0.06	-0.52	0.52	-4.21	0.00278	0.0486	MSTRG.14621	TRUE
NA	8	11.2	11.2	4.53	+	-2.69	-3.69	-1.69	1.63	1.39	1.94	-5.67	0.000549	0.0295	MSTRG.14397	TRUE
C1QA	2	32.24	32.24	3.01	-	2.68	1.52	3.84	1.34	1.58	1	4.87	0.00129	0.0357	MSTRG.6886	TRUE
NA	5	16.54	16.55	10.24	-	-2.65	-3.53	-1.78	2.26	1.96	2.64	-6.36	0.00028	0.0236	MSTRG.12034	TRUE
SQSTM1	14	1.9	1.91	13.67	-	2.65	1.72	3.58	7.97	8.15	7.72	5.99	0.000398	0.0262	MSTRG.4015	TRUE
GSTO1	1	26.28	26.29	12.22	-	2.65	1.6	3.7	2.66	2.94	2.33	5.28	0.000818	0.0318	MSTRG.119	TRUE
XRRA1	7	71.28	71.34	58.77	+	2.65	1.34	3.95	-0.51	-0.1	-1.06	4.25	0.00266	0.0479	MSTRG.14012	TRUE
GBE1	26	8.67	8.91	246.48	+	2.64	1.67	3.62	4.98	5.23	4.64	5.67	0.000544	0.0295	MSTRG.9607	TRUE
JPT1	11	6.73	6.75	16.14	+	2.62	1.78	3.47	4.51	4.67	4.28	6.5	0.000246	0.0233	MSTRG.2156	TRUE
PARP12	4	93.31	93.35	47.46	-	2.62	1.86	3.39	2.02	2.23	1.75	7.17	0.000136	0.0226	MSTRG.11793	TRUE
LOC100630879	1	39.25	39.28	31.13	-	2.62	1.7	3.54	2.85	2.92	2.79	5.95	0.000412	0.0266	MSTRG.256	TRUE
SHISA2	17	5.91	5.92	6.33	-	2.61	1.69	3.53	3.49	3.82	3.03	5.94	0.000416	0.0267	MSTRG.5640	TRUE
BMP2	22	16.91	16.92	11.19	-	2.61	1.41	3.8	0.16	0.49	-0.3	4.55	0.00184	0.0417	MSTRG.8192	TRUE
LOC102147751,LOC111770874	27	8	8.05	51.91	+	-2.61	-3.24	-1.97	4.36	4.16	4.61	-8.52	4.67e-05	0.0226	MSTRG.9834	TRUE
CLIC1	20	32.36	32.36	5.52	-	2.6	1.85	3.35	2.51	2.77	2.18	7.22	0.000129	0.0226	MSTRG.7600	TRUE
GCLC	20	52.09	52.14	44.57	-	2.59	1.92	3.25	2.48	2.7	2.18	8.11	6.34e-05	0.0226	MSTRG.7816	TRUE
LOC100050835	26	40.33	40.33	3.81	+	2.59	1.78	3.4	1.2	1.46	0.85	6.69	0.000206	0.0228	MSTRG.9734	TRUE
GMDS	20	2.39	3.05	654.87	-	2.58	1.45	3.72	0.43	0.58	0.23	4.74	0.00148	0.0382	MSTRG.7348	TRUE
CTXN3	14	46.3	46.31	10.73	-	-2.58	-3.09	-2.07	4.23	4.13	4.35	-10.54	1.22e-05	0.0223	MSTRG.4321	TRUE
LOC111770399	2	118.45	118.45	1.1	-	-2.57	-3.79	-1.36	-1.27	-1.47	-1.02	-4.41	0.00217	0.0439	MSTRG.7329	TRUE
ZBTB7C	8	70.2	70.54	347.71	-	2.57	1.46	3.69	-1.05	-0.58	-1.65	4.82	0.00135	0.0364	ZBTB7C	TRUE
LOC111776187	1	128.32	128.34	12.5	-	2.57	1.48	3.66	0.34	0.51	0.09	4.91	0.00121	0.0353	MSTRG.798	TRUE
NAT8L	3	120.01	120.02	10	-	-2.57	-3.84	-1.29	-0.82	-0.73	-0.94	-4.19	0.00282	0.0488	NAT8L	TRUE
FBLN1	28	42.58	42.67	84.73	+	2.56	1.37	3.76	1.01	1.34	0.59	4.46	0.00203	0.0427	MSTRG.10225	TRUE
RNASE6	1	159.31	159.32	7.66	+	2.56	1.27	3.85	-0.44	-0.38	-0.47	4.15	0.00297	0.0499	MSTRG.1035	TRUE
C1QTNF9	17	4.61	4.63	18.22	-	-2.56	-3.41	-1.7	1.44	1.36	1.54	-6.25	0.000306	0.0236	MSTRG.5635	TRUE
NA	24	38.45	38.45	6.85	-	-2.55	-3.69	-1.41	2.49	2.34	2.69	-4.67	0.00159	0.0392	MSTRG.9097	TRUE
MX1	26	38.32	38.35	31.77	+	2.55	1.62	3.47	1.9	1.97	1.84	5.72	0.000514	0.0295	MSTRG.9716	TRUE
TFPI	18	64.34	64.42	80.77	-	2.54	1.68	3.39	1.23	1.55	0.78	6.19	0.000324	0.0243	MSTRG.6068	TRUE
COL18A1	26	41.81	41.92	109.52	+	2.54	1.46	3.62	2.62	2.72	2.51	4.88	0.00125	0.0354	MSTRG.9773	TRUE
CLCF1	12	30.84	30.85	10.78	-	2.54	1.28	3.79	-0.61	-0.55	-0.64	4.21	0.00274	0.0485	MSTRG.3269	TRUE
LOC111771163	2	14.84	14.85	5.89	-	-2.54	-3.37	-1.7	1.49	1.35	1.69	-6.34	0.000282	0.0236	MSTRG.6616	TRUE
LAMC2	5	17.46	17.51	52.78	+	2.52	1.75	3.3	1.02	1.26	0.71	6.79	0.000186	0.0226	MSTRG.12042	TRUE
RELB	10	15.82	15.85	24.58	+	2.51	1.48	3.55	1.31	1.57	0.94	5.04	0.00104	0.034	MSTRG.1486	TRUE
GIMAP6	4	102.45	102.46	7.43	+	2.51	1.34	3.67	0.16	0.35	-0.07	4.48	0.00199	0.0424	MSTRG.11862	TRUE
LOC105761007,LOC100052081	5	71.95	72.16	211.36	+	2.49	1.84	3.13	2.53	2.53	2.52	8.05	6.56e-05	0.0226	MSTRG.12571	TRUE
LOC100147160	4	102.5	102.5	6.8	-	2.49	1.39	3.58	-0.4	-0.24	-0.59	4.71	0.00151	0.0383	MSTRG.11863	TRUE
CYP2U1,SGMS2	2	117.91	118.04	122.76	-	2.48	1.7	3.26	3.55	3.93	3.04	6.62	0.000217	0.023	MSTRG.7324	TRUE
EPSTI1	17	27.23	27.31	86.25	+	2.48	1.38	3.58	-0.03	0.12	-0.22	4.68	0.00157	0.039	MSTRG.5747	TRUE
LRRC59	11	26.15	26.16	13.68	-	2.48	1.68	3.28	3.56	3.75	3.28	6.41	0.000261	0.0236	MSTRG.2488	TRUE
METTL7A	6	69.26	69.27	6.14	+	-2.47	-3.26	-1.68	2.55	2.47	2.66	-6.47	0.000248	0.0233	MSTRG.13144	TRUE
NA	20	43.81	43.87	68.44	-	-2.46	-3.29	-1.64	1.99	1.65	2.44	-6.18	0.000325	0.0243	MSTRG.7775	TRUE
C9H8orf46	9	19.32	19.35	23.65	-	-2.46	-3.63	-1.28	-0.49	-0.68	-0.25	-4.32	0.00239	0.0455	C9H8orf46	TRUE
LOXL1	1	120.77	120.8	24.66	-	2.44	1.32	3.55	0.12	0.29	-0.09	4.52	0.00187	0.0417	MSTRG.741	TRUE
SESN2	2	27.78	27.8	19.5	-	2.43	1.66	3.21	1.11	1.27	0.9	6.49	0.000241	0.0233	MSTRG.6787	TRUE
SLC16A3	11	0.99	1	12.35	-	-2.43	-3.07	-1.79	8.87	8.57	9.27	-7.89	7.38e-05	0.0226	MSTRG.2024	TRUE
TRAF3	24	44.82	44.93	109.65	+	2.43	1.7	3.15	2.56	2.76	2.3	6.93	0.000163	0.0226	MSTRG.9134	TRUE
LOC111775737	11	53.43	53.44	2.03	-	-2.43	-3.21	-1.64	1.48	1.25	1.78	-6.42	0.000259	0.0236	MSTRG.2872	TRUE
EZR	31	9.35	9.4	50.77	+	2.41	1.54	3.29	3.64	3.77	3.44	5.68	0.000523	0.0295	MSTRG.11296	TRUE
SORBS2	27	24.45	24.66	210.52	+	2.41	1.44	3.38	1.78	1.87	1.63	5.16	0.000907	0.0331	MSTRG.9894	TRUE
SMARCD1,GPD1,LOC106783320	6	68.59	68.62	27.68	+	-2.4	-3.33	-1.48	9.63	9.47	9.87	-5.36	0.000734	0.0317	MSTRG.13136	TRUE
LTBP2	24	19.96	20.06	99.14	-	2.4	1.42	3.38	-0.19	0.23	-0.75	5.05	0.00102	0.034	MSTRG.8993	TRUE
RCAN1	26	32.25	32.35	96.61	-	2.39	1.48	3.31	5.37	5.59	5.07	5.39	0.000709	0.0317	MSTRG.9688	TRUE
LOC102149776	6	84.1	84.17	69.27	+	-2.39	-3.1	-1.68	4.61	4.42	4.85	-6.97	0.000157	0.0226	MSTRG.13345	TRUE
LOC102148494	20	24.71	24.73	16.23	-	2.39	1.51	3.27	0.24	0.41	0.02	5.59	0.000575	0.0297	LOC102148494	TRUE
OLFML3	5	51.25	51.26	3.47	-	2.39	1.37	3.41	0.37	0.74	-0.1	4.84	0.00129	0.0357	MSTRG.12418	TRUE
NA	10	19.24	19.24	1.38	-	-2.38	-3.28	-1.49	0.91	0.8	1.06	-5.52	0.000617	0.0301	MSTRG.1594	TRUE
LOC100059239	20	32.56	32.58	14.3	+	2.38	1.37	3.38	1.14	1.21	1.07	4.88	0.00123	0.0353	MSTRG.7616	TRUE
UBE2L6	12	21.16	21.18	18.12	-	2.37	1.21	3.54	0.65	0.72	0.59	4.2	0.00274	0.0485	MSTRG.3044	TRUE
RNF115,PDZK1	5	44.57	44.71	139.07	+	2.37	1.59	3.15	5.38	5.63	5.04	6.26	0.000296	0.0236	MSTRG.12378	TRUE
LOC102149727	2	4.39	4.46	74.12	-	-2.36	-2.83	-1.89	4.54	4.54	4.53	-10.42	1.28e-05	0.0223	MSTRG.6525	TRUE
TBC1D30	6	81.69	81.77	82.82	+	-2.36	-3.08	-1.64	3.49	3.35	3.67	-6.73	0.000194	0.0226	MSTRG.13329	TRUE
NRARP	25	39.46	39.46	2.23	-	-2.36	-3.24	-1.48	1.72	1.46	2.07	-5.52	0.000614	0.0301	MSTRG.9581	TRUE
SLC1A4	15	37.74	37.77	25.44	-	2.35	1.38	3.32	0.71	0.84	0.53	4.99	0.00108	0.0346	MSTRG.4766	TRUE
RPUSD1	13	43.08	43.08	3.45	+	2.35	1.29	3.4	0.37	0.54	0.14	4.58	0.00173	0.0407	MSTRG.3960	TRUE
MTHFD2	15	29.79	29.81	18.45	-	2.34	1.2	3.49	0.83	1.27	0.23	4.2	0.00273	0.0485	MSTRG.4693	TRUE
DGUOK	15	30.08	30.11	28.96	-	2.34	1.3	3.37	1.07	1.28	0.8	4.66	0.00157	0.039	MSTRG.4703	TRUE
TRMT61A	24	45.45	45.45	8.41	+	2.33	1.31	3.35	1.48	1.61	1.3	4.69	0.00152	0.0385	MSTRG.9142	TRUE
FNIP2	2	75.62	75.75	129.21	-	2.32	1.7	2.95	4.05	4.28	3.73	7.62	9.04e-05	0.0226	MSTRG.7192	TRUE
SOWAHC	15	0.29	0.3	4.33	-	2.32	1.31	3.32	-0.03	0.26	-0.39	4.71	0.00148	0.0382	MSTRG.4532	TRUE
FBXO30	31	20.49	20.51	25.5	+	2.31	1.59	3.04	4.01	4.22	3.71	6.59	0.000218	0.023	MSTRG.11360	TRUE
NA	24	8.83	8.86	28.72	-	-2.31	-3.1	-1.51	2.98	2.97	3	-5.95	0.000396	0.0262	MSTRG.8898	TRUE
NFKB2	1	27.92	27.93	7.83	-	2.3	1.68	2.93	4.14	4.37	3.83	7.56	9.5e-05	0.0226	MSTRG.150	TRUE
USP28	7	22.69	22.76	62.91	-	2.3	1.43	3.17	5.26	5.5	4.91	5.45	0.000659	0.0306	MSTRG.13656	TRUE
TXNRD1	28	28.73	28.8	67.36	+	2.29	1.6	2.99	5.56	5.66	5.42	6.73	0.000191	0.0226	MSTRG.10050	TRUE
HES2	2	44.41	44.41	3.85	+	-2.29	-3.42	-1.17	-0.92	-0.99	-0.85	-4.19	0.00274	0.0485	HES2	TRUE
GSR	27	13.77	13.81	42.35	+	2.28	1.54	3.02	2.56	2.83	2.21	6.3	0.000284	0.0236	MSTRG.9848	TRUE
LOC102150421	14	7.93	7.95	15.37	+	2.27	1.14	3.4	0.87	1.11	0.53	4.12	0.00296	0.0499	MSTRG.4078	TRUE
NA	7	45.58	45.59	6.26	-	2.27	1.16	3.39	-1.16	-1.05	-1.3	4.18	0.00277	0.0486	MSTRG.13800	TRUE
CATSPERG	10	9.55	9.58	29.72	+	-2.27	-3.25	-1.29	1.16	1.05	1.29	-4.75	0.0014	0.037	CATSPERG	TRUE
HMGA1	20	35.42	35.42	9.5	+	2.26	1.47	3.06	4.92	5.06	4.72	5.82	0.000449	0.0274	MSTRG.7669	TRUE
CHPF	6	8.81	8.81	4.83	-	2.26	1.39	3.13	1.66	1.83	1.45	5.29	0.000774	0.0317	MSTRG.12740	TRUE
RAD51B	24	13.98	14.56	582.77	+	2.25	1.27	3.24	3.1	3.4	2.68	4.67	0.00154	0.0388	MSTRG.8937	TRUE
LOC111773627	5	90.7	90.7	2.19	-	-2.25	-3.35	-1.15	-0.08	-0.17	0.03	-4.19	0.00273	0.0485	MSTRG.12643	TRUE
SMOC2	31	1.86	2.03	172.54	-	2.24	1.6	2.89	2.73	3.26	2.03	7.1	0.000139	0.0226	MSTRG.11271	TRUE
PLIN5	7	3.18	3.19	10.64	-	-2.24	-2.83	-1.65	4.45	4.15	4.84	-7.77	7.96e-05	0.0226	MSTRG.13508	TRUE
BCL6B	11	50.39	50.4	6.9	+	-2.23	-2.93	-1.53	3.58	3.42	3.8	-6.5	0.000234	0.0233	MSTRG.2795	TRUE
ABCA1	25	11.07	11.2	131.96	-	-2.22	-2.93	-1.5	3.12	3.01	3.27	-6.32	0.000277	0.0236	MSTRG.9266	TRUE
FAM214B	25	0.45	0.46	11.76	-	2.22	1.67	2.76	3.25	3.38	3.07	8.32	5.21e-05	0.0226	MSTRG.9192	TRUE
TTC25	11	20.97	20.99	20.1	-	2.21	1.17	3.26	-0.66	-0.47	-0.89	4.32	0.00232	0.0449	MSTRG.2345	TRUE
BACH1	26	27.13	27.18	47.2	+	2.21	1.41	3.01	3.01	3.24	2.7	5.62	0.000545	0.0295	MSTRG.9641	TRUE
LOC102149540	4	79.41	79.51	101.52	-	-2.2	-2.65	-1.75	4.14	4.12	4.16	-9.98	1.66e-05	0.0223	MSTRG.11701	TRUE
HERC6	3	50.87	50.97	105.59	-	2.2	1.18	3.22	2.1	2.15	2.06	4.38	0.00214	0.0436	MSTRG.10806	TRUE
ABTB2	12	1	1.17	167.27	-	2.2	1.16	3.23	3.77	3.93	3.54	4.32	0.00232	0.0449	MSTRG.2950	TRUE
SH2D3C	25	31.74	31.77	29.55	-	-2.19	-2.79	-1.59	2.82	2.56	3.16	-7.46	0.000102	0.0226	MSTRG.9420	TRUE
KLF5	17	46.39	46.42	21.18	+	2.19	1.16	3.21	1.8	2.14	1.32	4.35	0.00224	0.0444	MSTRG.5770	TRUE
IFT43	24	21.44	21.51	77.35	+	2.18	1.16	3.2	-0.47	-0.15	-0.86	4.36	0.00218	0.044	MSTRG.9024	TRUE
ACTB	13	4.38	4.39	3.39	-	2.18	1.23	3.13	7.53	7.82	7.12	4.66	0.00155	0.0388	MSTRG.3443	TRUE
NPNT	2	119.42	119.5	75.53	-	2.17	1.29	3.06	3.35	3.44	3.22	5.01	0.00103	0.034	MSTRG.7335	TRUE
AK4	5	92.49	92.56	67.66	-	-2.16	-2.97	-1.36	7.46	7.32	7.66	-5.46	0.000636	0.0304	MSTRG.12653	TRUE
DNAJB9	4	67.3	67.32	24.95	+	2.16	1.53	2.79	5.09	5.16	5	6.98	0.000152	0.0226	MSTRG.11671	TRUE
DPP3	12	30.17	30.2	23.93	+	2.16	1.57	2.74	2.78	2.88	2.64	7.51	9.74e-05	0.0226	MSTRG.3245	TRUE
MYH11	13	31.02	31.14	117.86	+	2.15	1.56	2.75	3.44	3.41	3.47	7.36	0.00011	0.0226	MSTRG.3788	TRUE
LOC100630393	4	102.53	102.53	6.29	+	2.15	1.28	3.02	1.02	1.17	0.85	5	0.00104	0.034	MSTRG.11864	TRUE
RNF207	2	44.58	44.59	14.42	-	-2.15	-3.11	-1.19	2.58	2.45	2.74	-4.53	0.00178	0.0413	MSTRG.7035	TRUE
LOC111770462	24	46.51	46.52	9.06	-	-2.14	-3.15	-1.13	0.36	0.07	0.74	-4.3	0.00234	0.045	MSTRG.9153	TRUE
TRIM36	14	56.72	56.77	48.49	+	2.14	1.43	2.85	0.99	1.06	0.9	6.11	0.000332	0.0246	MSTRG.4355	TRUE
TRAFD1	8	22.58	22.6	21.85	-	2.13	1.58	2.68	3.57	3.75	3.32	7.87	7.28e-05	0.0226	MSTRG.14516	TRUE
VCAN	14	83.3	83.41	105.38	-	2.13	1.27	2.98	0.88	1.02	0.7	5.04	0.000994	0.0338	VCAN	TRUE
AHCYL2	4	84.14	84.31	168.43	+	2.11	1.5	2.73	5.87	6.19	5.45	6.93	0.000157	0.0226	MSTRG.11731	TRUE
NA	7	23.73	23.73	1.09	+	2.11	1.24	2.97	1.56	1.82	1.21	4.93	0.00113	0.0347	MSTRG.13663	TRUE
APOD	19	34.7	34.75	51.18	-	-2.1	-2.66	-1.55	3.14	2.95	3.39	-7.66	8.58e-05	0.0226	MSTRG.6333	TRUE
LUM	28	17.95	17.95	7.19	-	2.1	1.28	2.92	3.58	3.9	3.16	5.19	0.000846	0.0323	MSTRG.9987	TRUE
GEMIN4	11	44.93	44.94	9.88	+	2.1	1.1	3.1	1.34	1.57	1.03	4.26	0.00246	0.0464	MSTRG.2694	TRUE
IFITM10	12	34.11	34.12	17.7	-	2.1	1.16	3.05	0.83	0.96	0.69	4.49	0.00185	0.0417	MSTRG.3325	TRUE
BGN	X	126	126.02	15.72	+	2.09	1.51	2.67	2.98	3.16	2.74	7.32	0.000113	0.0226	MSTRG.15717	TRUE
LOC100146596,LOC100070990	28	39.81	39.84	29.5	-	-2.09	-2.86	-1.31	1.25	0.91	1.68	-5.44	0.000643	0.0305	MSTRG.10198	TRUE
PTPN21	24	32.18	32.27	81.8	-	2.09	1.6	2.58	4.92	5.19	4.56	8.61	4.14e-05	0.0226	MSTRG.9053	TRUE
LOC102149168	6	82.08	82.11	36.32	-	-2.09	-2.76	-1.41	2.65	2.68	2.62	-6.26	0.000287	0.0236	MSTRG.13333	TRUE
LOC111767498	3	52.95	53.02	66.63	-	2.08	1.17	2.99	1.46	1.69	1.15	4.58	0.00166	0.0399	MSTRG.10827	TRUE
IL15RA	29	29.08	29.12	41.25	+	2.07	1.17	2.97	0.5	0.5	0.51	4.64	0.00155	0.0388	MSTRG.10376	TRUE
LOC106783328,LOC100051901	6	67.81	67.93	120.41	+	2.07	1.54	2.6	4.64	4.84	4.37	7.92	6.96e-05	0.0226	MSTRG.13123	TRUE
TNFAIP8L1	7	3.25	3.26	13.09	+	-2.06	-2.98	-1.13	2.21	1.92	2.6	-4.47	0.00189	0.0417	MSTRG.13511	TRUE
LOC102149731	4	63.25	63.26	7.22	+	-2.06	-3.01	-1.1	3.19	3.21	3.18	-4.31	0.00228	0.0446	MSTRG.11660	TRUE
RORC,LINGO4	5	42.11	42.15	36.17	+	-2.05	-2.59	-1.51	2.86	2.68	3.09	-7.65	8.53e-05	0.0226	MSTRG.12295	TRUE
RAP1GDS1	3	41.62	41.77	147.54	-	2.05	1.31	2.78	2.29	2.59	1.88	5.6	0.000548	0.0295	MSTRG.10794	TRUE
LOC111774185	7	3.4	3.41	6.12	+	-2.04	-2.78	-1.3	2.91	2.59	3.32	-5.56	0.000569	0.0296	MSTRG.13519	TRUE
NPR3	21	32.62	32.69	69.56	-	2.04	1.14	2.93	3.92	4.43	3.26	4.59	0.00165	0.0399	MSTRG.8063	TRUE
UGDH	3	89.94	89.97	27.13	+	2.03	1.2	2.87	1.25	1.44	0.99	4.9	0.00115	0.0351	MSTRG.10966	TRUE
2021-09-11	3	61	61.09	86.41	-	2.03	1.6	2.46	5.53	5.81	5.16	9.48	2.25e-05	0.0223	MSTRG.10872	TRUE
MAFG	11	1.31	1.32	9.34	+	2.03	1.26	2.8	5.1	5.22	4.92	5.29	0.000749	0.0317	MSTRG.2038	TRUE
KIAA0408	10	75.35	75.37	21.42	-	-2.01	-2.6	-1.43	4.87	4.72	5.08	-6.9	0.000159	0.0226	MSTRG.1955	TRUE
NA	MT	0	0.02	16.66	+	-2.01	-2.94	-1.08	18.2	18.06	18.4	-4.32	0.00224	0.0444	MSTRG.1	TRUE
DSTN	22	7.29	7.32	36.8	-	2.01	1.34	2.67	3.84	3.93	3.71	6.03	0.000354	0.025	MSTRG.8178	TRUE
EPHA2	2	37.11	37.15	33.02	+	-2	-2.8	-1.2	2.02	1.79	2.33	-5.02	0.001	0.0338	MSTRG.6937	TRUE
RAD9B	8	23.8	23.85	56.41	-	-2	-2.76	-1.23	1.66	1.38	2.02	-5.23	0.000797	0.0317	MSTRG.14545	TRUE
PGP,MIR1842,BRICD5	13	41.81	41.82	11.49	+	-1.99	-2.76	-1.23	7.83	7.66	8.07	-5.21	0.000814	0.0318	MSTRG.3915	TRUE
CKMT2	14	85.15	85.18	27.48	-	-1.99	-2.68	-1.31	11.78	11.53	12.1	-5.8	0.000444	0.0273	MSTRG.4447	TRUE
TMEM37	18	11.53	11.55	12.29	-	1.99	1.32	2.66	3.41	3.38	3.44	5.97	0.000375	0.0257	MSTRG.5908	TRUE
CDC37L1	23	25.59	25.61	19.16	+	1.99	1.17	2.8	4.59	4.78	4.32	4.89	0.00116	0.0351	MSTRG.8679	TRUE
IFIT5,LOC100059068	1	39.15	39.25	98.19	-	1.98	1.51	2.45	3.97	4	3.92	8.46	4.57e-05	0.0226	MSTRG.252	TRUE
COL1A2	4	38.03	38.06	35.62	+	1.98	1.12	2.83	4.54	4.93	4.04	4.63	0.00156	0.0389	MSTRG.11544	TRUE
TPPP3	3	18.53	18.54	3.67	-	1.97	1.16	2.79	2.68	2.79	2.55	4.86	0.0012	0.0353	MSTRG.10534	TRUE
PDE4B	5	91.57	92.06	486.1	-	-1.97	-2.9	-1.04	6.05	5.86	6.29	-4.24	0.00246	0.0464	MSTRG.12649	TRUE
LOC100054366	30	7.9	7.91	3.32	+	-1.97	-2.88	-1.07	2.52	2.18	2.97	-4.36	0.00214	0.0436	MSTRG.11137	TRUE
SDCCAG3	25	38.18	38.19	6.63	+	1.97	1.07	2.88	4.47	4.66	4.2	4.36	0.00214	0.0437	MSTRG.9540	TRUE
RGCC	17	28.56	28.57	13.11	-	1.97	1.22	2.72	5.16	5.2	5.09	5.24	0.000786	0.0317	MSTRG.5752	TRUE
SULF2	22	37.19	37.31	120.51	-	1.97	1.24	2.7	2.2	2.23	2.14	5.42	0.000651	0.0305	MSTRG.8430	TRUE
HEBP2	10	84.66	84.66	6.38	+	1.97	1.09	2.85	0.47	0.75	0.11	4.46	0.00189	0.0417	HEBP2	TRUE
ETNPPL	2	117.29	117.33	39.64	+	-1.97	-2.74	-1.2	2.78	2.43	3.23	-5.09	0.000925	0.0332	MSTRG.7320	TRUE
MYO5A	1	139.13	139.31	183.03	+	1.96	1.14	2.79	0.67	0.84	0.45	4.75	0.00136	0.0364	MYO5A	TRUE
IFRD1,LSMEM1	4	70.47	70.53	60.22	+	1.96	1.33	2.6	6.42	6.47	6.34	6.17	0.000307	0.0236	MSTRG.11676	TRUE
GADL1	16	54.67	54.83	158.1	+	-1.96	-2.73	-1.19	7.43	7.25	7.67	-5.07	0.000942	0.0332	MSTRG.5444	TRUE
YWHAQ	15	85.05	85.09	42.87	+	1.96	1.27	2.65	4.16	4.36	3.89	5.64	0.00052	0.0295	MSTRG.5038	TRUE
COL6A3	6	23.39	23.47	84.06	-	1.96	1.37	2.54	5.04	5.24	4.76	6.66	0.000195	0.0226	MSTRG.12806	TRUE
ACVR1	18	38.72	38.84	122.54	-	1.96	1.19	2.72	1.97	2.24	1.63	5.09	0.000923	0.0332	MSTRG.5959	TRUE
WNT9A	14	94.38	94.41	23.56	+	1.95	1.32	2.59	2.73	2.9	2.49	6.15	0.000312	0.0237	MSTRG.4529	TRUE
PELI3	12	30.16	30.17	10.89	+	1.95	1	2.9	0.52	0.72	0.27	4.11	0.0029	0.0494	PELI3	TRUE
HIPK2	4	92.94	93.13	184.82	-	1.95	1.32	2.58	4.28	4.48	4.02	6.19	0.000301	0.0236	MSTRG.11791	TRUE
NA	1	92.7	92.7	8.38	+	-1.95	-2.64	-1.26	3.03	2.87	3.24	-5.63	0.000523	0.0295	MSTRG.538	TRUE
KY	16	71.62	71.67	44.29	-	-1.95	-2.65	-1.25	6.37	6.22	6.56	-5.54	0.000571	0.0296	MSTRG.5518	TRUE
PHKG1	13	19.03	19.03	8.88	+	-1.94	-2.84	-1.05	6.84	6.57	7.2	-4.31	0.00224	0.0444	MSTRG.3613	TRUE
ATP1A2	5	33.8	33.82	24.65	-	-1.94	-2.52	-1.36	8.3	8.18	8.45	-6.62	0.000202	0.0226	MSTRG.12164	TRUE
SLC7A1	17	9.04	9.12	79.12	-	1.94	1.08	2.8	1.8	1.92	1.63	4.5	0.00181	0.0414	MSTRG.5658	TRUE
PPTC7	8	23.78	23.82	38.14	+	-1.93	-2.72	-1.15	7.37	7.19	7.62	-4.9	0.00114	0.0348	MSTRG.14543	TRUE
GOT1	1	30.38	30.41	32.88	+	-1.93	-2.68	-1.17	9.14	8.82	9.56	-5.09	0.000924	0.0332	MSTRG.193	TRUE
CRHR2	4	61.34	61.39	47.75	-	-1.92	-2.54	-1.31	1.87	1.71	2.08	-6.2	0.000299	0.0236	MSTRG.11643	TRUE
CD44	12	1.84	1.93	87.05	+	1.92	1.17	2.67	3.6	3.73	3.42	5.08	0.000933	0.0332	MSTRG.2959	TRUE
GPD2	18	37.67	37.81	140.37	+	1.92	1.29	2.55	4.76	4.93	4.52	6.04	0.000346	0.0249	MSTRG.5957	TRUE
CASP9	2	37.59	37.62	28.94	+	1.92	1.17	2.67	1.08	1.29	0.82	5.08	0.000931	0.0332	MSTRG.6948	TRUE
COQ8A	30	6.98	7.03	47.92	-	-1.92	-2.58	-1.25	10.31	10.14	10.55	-5.7	0.000484	0.0284	MSTRG.11127	TRUE
IKBKG	X	126.89	126.92	30.47	+	1.91	1.36	2.47	4.22	4.38	4	6.83	0.000167	0.0226	MSTRG.15746	TRUE
ZPR1	7	25.33	25.34	9.49	-	1.91	1.39	2.43	3.9	3.98	3.78	7.31	0.000111	0.0226	MSTRG.13668	TRUE
NA	1	122.84	122.86	19.78	+	-1.91	-2.69	-1.13	1.42	1.46	1.38	-4.86	0.00118	0.0353	MSTRG.762	TRUE
TKT	16	36.08	36.11	25.46	+	1.9	1.05	2.75	2.93	3.04	2.76	4.43	0.00193	0.0423	MSTRG.5228	TRUE
LOC100052460	X	23.94	23.94	2.39	-	1.9	1.24	2.56	3.79	4.01	3.5	5.71	0.000478	0.0282	MSTRG.15357	TRUE
AATF	11	36.48	36.58	101.46	+	1.9	1.16	2.63	1.97	2.13	1.75	5.13	0.000876	0.0328	MSTRG.2575	TRUE
LIMK1	13	11.92	11.95	27.16	+	1.89	1.35	2.44	3.77	3.93	3.55	6.85	0.000164	0.0226	MSTRG.3583	TRUE
LOC100054067	23	8.19	8.47	288.65	+	1.89	1.22	2.56	4.66	4.97	4.24	5.59	0.000538	0.0295	MSTRG.8609	TRUE
LOC106783139	5	5.1	5.12	15.58	+	-1.89	-2.67	-1.11	1.84	1.76	1.95	-4.82	0.00124	0.0354	MSTRG.11960	TRUE
UBE2D1	1	48.44	48.47	30.73	+	1.89	1.34	2.44	5.23	5.32	5.12	6.85	0.000164	0.0226	MSTRG.278	TRUE
LGMN,LOC111770388	24	35.73	36.06	330.11	-	1.89	1.39	2.39	3.52	3.59	3.44	7.5	9.48e-05	0.0226	MSTRG.9071	TRUE
SMIM8	10	41.14	41.14	5.98	+	-1.89	-2.41	-1.36	2.96	2.85	3.1	-7.14	0.000127	0.0226	MSTRG.1810	TRUE
NT5C1A	2	18.4	18.42	20.98	+	-1.89	-2.46	-1.31	8.3	8.24	8.4	-6.48	0.000229	0.0233	MSTRG.6664	TRUE
LRRC4	4	83.32	83.32	2.85	-	-1.88	-2.76	-1.01	0.93	0.87	1.01	-4.26	0.00238	0.0455	MSTRG.11713	TRUE
PRDX2	7	46.87	46.88	3.1	+	-1.88	-2.44	-1.32	7.86	7.65	8.15	-6.62	0.0002	0.0226	MSTRG.13842	TRUE
OSBPL9	2	7.5	7.66	156.07	-	1.87	1	2.73	3.69	3.83	3.5	4.26	0.00237	0.0454	MSTRG.6557	TRUE
SEC24D	2	108.98	109.08	98.68	+	1.86	1.1	2.62	1.38	1.51	1.22	4.83	0.00122	0.0353	MSTRG.7288	TRUE
TUBB4B	25	39.42	39.42	3.84	+	1.86	1.29	2.43	7.58	7.69	7.43	6.41	0.000242	0.0233	MSTRG.9578	TRUE
TMEM268	25	19.78	19.81	26.16	+	1.86	1.12	2.59	2	2.11	1.84	4.96	0.00105	0.034	MSTRG.9340	TRUE
LOC102147448	24	44	44	4.9	-	-1.85	-2.7	-1.01	0.97	0.77	1.23	-4.32	0.00221	0.0443	MSTRG.9123	TRUE
UHRF1BP1L	28	25.27	25.36	90.33	-	1.85	1.3	2.4	2.43	2.57	2.23	6.6	0.000203	0.0226	MSTRG.10025	TRUE
LMNA	5	38.65	38.67	18.74	-	1.84	1.07	2.61	5.87	5.92	5.8	4.72	0.00138	0.0366	MSTRG.12203	TRUE
NA	9	85.25	85.26	11.35	-	-1.83	-2.45	-1.2	2.8	2.64	3.01	-5.76	0.00045	0.0274	MSTRG.15243	TRUE
XIRP2	18	47.11	47.18	72.99	+	1.83	1.18	2.48	8.68	8.94	8.33	5.51	0.000583	0.0298	MSTRG.5984	TRUE
AP4S1	1	170.49	170.53	44.64	+	1.82	1.02	2.63	2.49	2.65	2.25	4.47	0.00183	0.0416	MSTRG.1145	TRUE
CALHM5	10	66.19	66.2	9.93	+	-1.82	-2.63	-1.01	3.15	2.9	3.48	-4.41	0.00197	0.0423	MSTRG.1914	TRUE
FTSJ3	11	15.54	15.55	7.78	+	1.82	1.24	2.4	3.5	3.62	3.33	6.13	0.000313	0.0237	MSTRG.2232	TRUE
MLXIPL	13	11.56	11.6	31.02	-	-1.82	-2.62	-1.02	3.34	3.08	3.69	-4.47	0.00183	0.0416	MSTRG.3577	TRUE
LOC100063634	6	17.77	17.83	60.54	+	1.82	0.99	2.64	2.12	2.32	1.89	4.32	0.00219	0.0441	MSTRG.12775	TRUE
CTSD	12	34.13	34.14	11.42	-	1.82	1.17	2.46	7.29	7.34	7.22	5.51	0.000578	0.0297	MSTRG.3326	TRUE
NA	8	42.86	42.86	0.46	-	-1.82	-2.28	-1.35	4.04	4.05	4.04	-7.73	7.81e-05	0.0226	MSTRG.14700	TRUE
SH3PXD2A	1	26.68	26.93	246.06	+	1.81	1.36	2.26	4.81	4.99	4.58	7.89	6.89e-05	0.0226	MSTRG.123	TRUE
TFG	19	57.47	57.5	31.16	-	1.8	1.25	2.36	4.57	4.71	4.37	6.34	0.000256	0.0236	MSTRG.6457	TRUE
SFMBT1	16	36.26	36.39	137.48	+	1.8	1.11	2.5	2.29	2.51	1.99	5.09	0.000909	0.0331	MSTRG.5231	TRUE
JOSD2	10	20.3	20.3	5.59	-	1.8	0.96	2.65	3.96	4.08	3.8	4.18	0.0026	0.0475	MSTRG.1642	TRUE
FAM117B	18	77.61	77.69	86.19	+	1.8	1.09	2.51	1.73	1.9	1.5	4.97	0.00104	0.034	MSTRG.6149	TRUE
MIR9182	18	65.6	65.64	40.07	+	1.8	1.34	2.26	5.69	5.9	5.42	7.67	8.13e-05	0.0226	MSTRG.6069	TRUE
ADAM9	27	6.71	6.89	176.44	-	1.79	1.23	2.36	4.46	4.57	4.32	6.21	0.000289	0.0236	MSTRG.9810	TRUE
THRSP	7	68.57	68.57	4.13	-	1.79	1.01	2.57	2.58	2.52	2.66	4.49	0.00179	0.0413	MSTRG.13983	TRUE
UNKL	13	42.54	42.59	46.07	+	1.79	1	2.59	3.92	3.84	4.03	4.4	0.00197	0.0423	MSTRG.3953	TRUE
GNPTAB	28	26.68	26.75	76.45	-	1.79	1.01	2.57	4.43	4.52	4.31	4.48	0.00179	0.0413	MSTRG.10035	TRUE
LOC111770366	24	25.28	25.36	80.18	+	-1.79	-2.33	-1.25	5.14	5.01	5.32	-6.48	0.000226	0.0232	MSTRG.9044	TRUE
PRKCI	19	12.98	13.06	76	+	1.78	1.12	2.44	2.06	2.2	1.87	5.26	0.000753	0.0317	MSTRG.6232	TRUE
PNMT	11	22.8	22.81	3.39	-	-1.78	-2.39	-1.17	2.72	2.62	2.84	-5.7	0.000478	0.0282	MSTRG.2422	TRUE
DDX54	8	21.78	21.8	19.39	+	1.77	1.02	2.53	3.22	3.29	3.12	4.58	0.0016	0.0393	MSTRG.14508	TRUE
COL14A1	9	65.1	65.32	217.76	+	1.77	0.97	2.56	1.84	2.07	1.53	4.34	0.00213	0.0436	MSTRG.15100	TRUE
EGLN3	1	172.91	172.93	28.52	-	-1.77	-2.24	-1.29	5.74	5.72	5.76	-7.22	0.000117	0.0226	MSTRG.1155	TRUE
NUAK2	5	1.78	1.8	17.57	-	1.77	1.07	2.46	1.56	1.64	1.44	4.97	0.00103	0.034	MSTRG.11923	TRUE
UBXN2A	15	72.74	72.79	52.74	-	1.76	1.11	2.41	5.56	5.75	5.3	5.27	0.00074	0.0317	MSTRG.4994	TRUE
CCDC86	12	24.16	24.17	7.03	+	1.76	1.22	2.31	2.59	2.6	2.56	6.28	0.00027	0.0236	MSTRG.3066	TRUE
MYOG	30	31.18	31.19	5.5	-	1.76	1.2	2.33	4.02	4.14	3.87	6.07	0.000329	0.0245	MSTRG.11252	TRUE
ATP5MC1	11	24.96	24.97	3.11	+	-1.76	-2.4	-1.12	9.38	9.21	9.6	-5.39	0.000651	0.0305	MSTRG.2463	TRUE
PSMD11	11	40.37	40.4	29.46	-	1.76	1.12	2.4	6.24	6.37	6.06	5.4	0.000648	0.0305	MSTRG.2610	TRUE
LOC102148565,HES6	6	24.14	24.15	16.43	-	1.76	1.14	2.38	3.98	4.18	3.72	5.49	0.000587	0.0298	MSTRG.12824	TRUE
METTL11B	5	6.55	6.57	20.61	+	-1.76	-2.34	-1.17	4.95	4.81	5.13	-5.88	0.000398	0.0262	MSTRG.11978	TRUE
PRKRA	18	56.7	56.72	17.82	-	-1.75	-2.3	-1.21	5.99	5.86	6.16	-6.28	0.000271	0.0236	MSTRG.6048	TRUE
C5H1orf54,CA14	5	43.42	43.44	19.46	-	-1.75	-2.17	-1.32	7.15	7.01	7.32	-7.99	6.31e-05	0.0226	MSTRG.12337	TRUE
METRNL	11	0.13	0.14	14.78	-	1.75	1.04	2.46	1.37	1.42	1.31	4.77	0.00128	0.0357	MSTRG.2004	TRUE
LOC102150610,LOC111775051	1	90.19	90.23	44.98	+	-1.75	-2.43	-1.07	2.98	2.85	3.15	-4.99	0.000998	0.0338	MSTRG.519	TRUE
KLHL21	2	44.26	44.28	12.23	+	1.75	1.19	2.3	6.92	7.09	6.68	6.14	0.000308	0.0236	MSTRG.7028	TRUE
NNT	21	23.63	23.8	176.91	-	-1.74	-2.31	-1.17	10.33	10.16	10.55	-5.95	0.000371	0.0256	MSTRG.8020	TRUE
TMEM127	15	12.5	12.52	17.15	+	1.74	1.24	2.24	4.11	4.23	3.94	6.75	0.000175	0.0226	MSTRG.4592	TRUE
PLIN4	7	3.17	3.18	11.55	-	-1.74	-2.22	-1.26	7.87	7.68	8.11	-7.1	0.00013	0.0226	MSTRG.13507	TRUE
PPIF	1	66.88	66.89	6.97	+	-1.73	-2.47	-1	6.3	6.08	6.6	-4.6	0.00156	0.0389	MSTRG.395	TRUE
NMRK2	7	2.78	2.79	7.35	+	-1.73	-2.48	-0.98	3.93	3.26	4.8	-4.5	0.00175	0.041	MSTRG.13490	TRUE
HCN2	7	0.2	0.22	19.86	+	-1.73	-2.47	-0.99	3.66	3.49	3.88	-4.54	0.00166	0.0399	MSTRG.13381	TRUE
MDH1	15	38.95	38.97	19.57	-	-1.73	-2.33	-1.13	9.37	9.19	9.61	-5.56	0.000542	0.0295	MSTRG.4783	TRUE
MAMSTR,RASIP1	10	19	19.02	22.08	-	-1.73	-2.44	-1.02	6.02	6.02	6.02	-4.73	0.00134	0.0364	MSTRG.1576	TRUE
C14H5orf30	14	66.97	67.01	45.15	-	1.72	0.91	2.52	1.81	1.78	1.85	4.14	0.00269	0.0481	MSTRG.4385	TRUE
RFLNB	11	45.12	45.12	7.99	+	-1.72	-2.51	-0.92	4.6	4.51	4.74	-4.19	0.00252	0.0469	MSTRG.2700	TRUE
ACO2	28	39.06	39.12	52.31	+	-1.71	-2.22	-1.21	10.1	9.96	10.27	-6.61	0.000199	0.0226	MSTRG.10177	TRUE
NIPSNAP2	13	19.12	19.15	29.73	-	-1.71	-2.25	-1.17	8.36	8.25	8.5	-6.14	0.000307	0.0236	MSTRG.3618	TRUE
CTH	5	88.29	88.31	22.32	-	1.71	0.96	2.46	4.09	4.11	4.04	4.42	0.00191	0.042	MSTRG.12631	TRUE
DDX58	23	48.93	48.97	40.9	-	1.71	1.14	2.28	2.32	2.41	2.22	5.77	0.000439	0.0273	MSTRG.8741	TRUE
TECRL	3	71.8	71.89	97.73	+	-1.71	-2.49	-0.93	1.45	1.32	1.61	-4.23	0.00241	0.0457	MSTRG.10913	TRUE
TMLHE	X	127.89	127.98	93.62	-	-1.71	-2.23	-1.18	4.77	4.63	4.97	-6.33	0.000255	0.0236	MSTRG.15759	TRUE
UBQLN1	23	6.61	6.67	58.76	-	1.7	1.15	2.26	5.6	5.71	5.45	5.92	0.000378	0.0257	MSTRG.8596	TRUE
PSMD14	18	41.86	41.96	95.06	+	1.7	1.07	2.33	4.94	5.02	4.83	5.23	0.000769	0.0317	MSTRG.5972	TRUE
LOC106781507	12	36.93	36.94	6.49	+	-1.7	-2.29	-1.12	9.28	9.1	9.54	-5.62	0.00051	0.0295	MSTRG.3396	TRUE
PC	12	30.48	30.57	90.26	-	1.7	1.14	2.26	4.45	4.54	4.31	5.86	0.000403	0.0262	MSTRG.3257	TRUE
PANK1	1	38.96	39.01	52.82	+	-1.7	-2.47	-0.93	2.75	2.44	3.15	-4.26	0.00232	0.0449	MSTRG.250	TRUE
ITGB6	18	40.82	40.95	129.1	-	-1.69	-2.16	-1.22	4.54	4.47	4.64	-6.94	0.000148	0.0226	MSTRG.5968	TRUE
FCF1	24	20.14	20.16	14.96	+	1.69	1.01	2.37	1.96	2.06	1.83	4.78	0.00125	0.0354	MSTRG.8996	TRUE
ACOT11	2	4.98	5.04	59.24	-	-1.69	-2.17	-1.2	4.77	4.49	5.14	-6.7	0.000182	0.0226	MSTRG.6531	TRUE
ADHFE1	9	19.37	19.4	34.49	-	-1.69	-2.23	-1.14	4.41	4.35	4.5	-5.99	0.000354	0.025	MSTRG.14937	TRUE
ANXA2	1	132.69	132.73	42.09	+	1.68	1.13	2.24	5.48	5.52	5.43	5.82	0.000418	0.0267	MSTRG.849	TRUE
PLBD2	8	21.63	21.65	22.93	-	1.68	0.9	2.47	2.86	2.99	2.69	4.16	0.00262	0.0476	MSTRG.14503	TRUE
TMEM52	2	48.18	48.19	8.88	+	-1.68	-2.14	-1.22	5.85	5.77	5.95	-7.09	0.00013	0.0226	MSTRG.7059	TRUE
MACO1	2	29.94	29.99	55.66	-	1.68	0.94	2.42	3.6	3.72	3.43	4.37	0.00203	0.0427	MSTRG.6850	TRUE
CAPRIN2	6	56.41	56.45	41.57	-	1.68	1.12	2.23	2.59	2.74	2.38	5.81	0.000422	0.0268	MSTRG.13059	TRUE
ATP2B2	16	7.77	8.12	351.47	+	-1.67	-2.1	-1.25	4.74	4.67	4.83	-7.6	8.48e-05	0.0226	MSTRG.5137	TRUE
CTSZ	22	46.35	46.36	9.06	-	1.67	0.94	2.4	2.16	2.47	1.76	4.4	0.00195	0.0423	MSTRG.8494	TRUE
NEDD9	20	11.51	11.69	179.62	-	-1.67	-2.32	-1.01	2.91	2.46	3.49	-4.9	0.00109	0.0347	MSTRG.7407	TRUE
PSMA5	5	55.26	55.29	23.26	+	1.67	1.07	2.26	5.24	5.35	5.09	5.37	0.000656	0.0306	MSTRG.12480	TRUE
CAPN6	X	92.04	92.06	24.38	-	1.66	0.99	2.34	1.22	1.44	0.94	4.73	0.00132	0.0362	MSTRG.15602	TRUE
ADCY5	19	38.69	38.84	149.43	+	-1.66	-2.43	-0.89	2.08	2.02	2.17	-4.16	0.00261	0.0476	MSTRG.6374	TRUE
EGF	2	116.27	116.35	81.6	-	-1.66	-2.28	-1.03	5.88	5.79	5.99	-5.11	0.00087	0.0328	MSTRG.7311	TRUE
SLC25A12	18	51.03	51.12	96.64	-	-1.65	-2.16	-1.15	7.97	7.84	8.13	-6.27	0.00027	0.0236	MSTRG.6008	TRUE
IFI6	2	28.24	28.25	3.62	+	1.65	1	2.3	2.92	2.99	2.82	4.89	0.0011	0.0347	MSTRG.6800	TRUE
PARP9	19	39.48	39.52	41.68	+	1.65	0.98	2.33	2.63	2.83	2.39	4.7	0.00137	0.0366	MSTRG.6381	TRUE
AMD1	10	61.46	61.48	21.73	+	1.65	1.05	2.25	3.61	3.71	3.46	5.31	0.000698	0.0315	MSTRG.1887	TRUE
SEC61B	25	5.98	5.99	8.34	+	1.65	0.98	2.32	2.54	2.7	2.34	4.71	0.00135	0.0364	MSTRG.9248	TRUE
CAT	12	1.21	1.26	44.24	+	1.65	1.03	2.27	6.09	6.15	6.01	5.1	0.000875	0.0328	MSTRG.2952	TRUE
TUBGCP4	1	147	147.03	34.69	-	1.65	0.9	2.39	2.26	2.5	1.94	4.25	0.00232	0.0449	MSTRG.945	TRUE
SUCLA2	17	22.88	22.92	39.97	+	-1.65	-2.16	-1.13	8.65	8.52	8.82	-6.16	0.000299	0.0236	MSTRG.5729	TRUE
CRYZ	5	84.48	84.51	29.51	+	-1.64	-2.31	-0.98	4.55	4.41	4.75	-4.74	0.0013	0.0359	MSTRG.12623	TRUE
HRASLS	19	32.73	32.76	30.65	+	-1.64	-2.11	-1.17	4.48	4.36	4.63	-6.67	0.000187	0.0226	MSTRG.6318	TRUE
DDX56	4	15.26	15.27	10.29	-	1.64	0.97	2.31	2.38	2.5	2.2	4.71	0.00135	0.0364	MSTRG.11472	TRUE
METTL1	6	76.25	76.25	3.63	-	1.64	1.04	2.23	2.59	2.74	2.38	5.27	0.000731	0.0317	MSTRG.13306	TRUE
NDRG4	3	11.16	11.21	43.22	+	-1.63	-2.23	-1.04	3.51	3.33	3.76	-5.27	0.000731	0.0317	MSTRG.10492	TRUE
MICU3	27	20.18	20.28	99.59	+	-1.63	-2.38	-0.88	3.43	3.26	3.67	-4.18	0.00253	0.0471	MSTRG.9876	TRUE
EDNRB	17	50.48	50.5	24.9	-	-1.63	-2.27	-1	4.07	3.99	4.18	-4.94	0.00104	0.034	MSTRG.5779	TRUE
RNF150	2	90.68	90.93	245.95	+	-1.63	-2.18	-1.08	4.75	4.68	4.85	-5.7	0.000468	0.0282	MSTRG.7247	TRUE
EHD1	12	28.69	28.71	20.88	-	1.62	0.93	2.32	5.96	6.06	5.82	4.47	0.00178	0.0413	MSTRG.3166	TRUE
CCDC13	16	44.94	45	64.15	+	-1.62	-2.2	-1.05	6.66	6.54	6.82	-5.44	0.000606	0.03	MSTRG.5382	TRUE
LOC100053137	8	1.01	1.12	109.14	+	-1.62	-2.13	-1.12	5.39	5.27	5.54	-6.19	0.000288	0.0236	MSTRG.14217	TRUE
ORMDL1	18	66.39	66.41	16.04	-	1.62	0.99	2.26	3.5	3.64	3.32	4.87	0.00112	0.0347	MSTRG.6078	TRUE
IDH2	1	94.16	94.18	21.79	+	-1.62	-2.17	-1.07	10	9.84	10.2	-5.62	0.000507	0.0295	MSTRG.569	TRUE
ETFA	1	117.82	117.94	124	-	-1.62	-2.15	-1.08	7.36	7.22	7.54	-5.76	0.000438	0.0273	MSTRG.703	TRUE
ANK2	2	113.45	114.07	618.52	-	-1.62	-2.14	-1.1	7.95	7.79	8.16	-5.93	0.000371	0.0256	MSTRG.7299	TRUE
MN1	8	10.96	11.01	45.96	+	-1.62	-2.12	-1.12	4.73	4.68	4.78	-6.18	0.000293	0.0236	MSTRG.14395	TRUE
LOC102147783	30	12.91	12.96	47.93	-	1.61	0.94	2.28	2.22	2.6	1.75	4.61	0.0015	0.0383	MSTRG.11184	TRUE
ENDOG	25	32.55	32.55	3.67	+	-1.61	-2.25	-0.97	4.84	4.69	5.03	-4.81	0.0012	0.0353	MSTRG.9454	TRUE
PES1	8	8.66	8.67	14.9	+	1.61	1.02	2.2	3.65	3.78	3.47	5.2	0.000783	0.0317	MSTRG.14356	TRUE
ADAMTS12	21	31.74	32.06	314.87	+	1.61	1.02	2.2	2.89	3.03	2.73	5.23	0.000755	0.0317	MSTRG.8061	TRUE
PPP1R21	15	51.76	51.82	58.11	-	1.61	1	2.22	2.35	2.51	2.14	5.01	0.000956	0.0334	MSTRG.4834	TRUE
PERM1	2	48.89	48.89	6.13	+	-1.6	-2.08	-1.12	9.06	8.91	9.26	-6.38	0.000241	0.0233	MSTRG.7093	TRUE
UQCRC2	13	27.4	27.43	24.46	+	-1.6	-2.16	-1.05	9.46	9.33	9.63	-5.47	0.000587	0.0298	MSTRG.3760	TRUE
DHRS7C	11	52.73	52.75	15.76	-	-1.6	-2.17	-1.02	7.98	7.9	8.09	-5.3	0.000703	0.0315	MSTRG.2865	TRUE
CLDND1	19	59.25	59.26	7.06	+	1.59	0.91	2.28	3.3	3.43	3.12	4.43	0.00187	0.0417	MSTRG.6478	TRUE
EIF4A1,LOC111775800,LOC111775840,CD68	11	50.89	50.9	9.49	+	1.59	1.05	2.14	5.41	5.57	5.19	5.56	0.000537	0.0295	MSTRG.2823	TRUE
RASGRP1	1	151.17	151.24	75.85	+	-1.59	-2.14	-1.04	2.91	2.95	2.85	-5.5	0.00057	0.0296	MSTRG.1002	TRUE
SLC39A8	3	38.17	38.24	70.5	+	-1.58	-2.22	-0.94	2.11	1.81	2.5	-4.7	0.00135	0.0364	MSTRG.10770	TRUE
CASQ1	5	33.75	33.76	9.36	-	-1.58	-2.27	-0.9	10.07	9.98	10.19	-4.39	0.00195	0.0423	MSTRG.12161	TRUE
PPIA	4	15.42	15.42	3.65	+	1.58	1.04	2.13	6.19	6.28	6.06	5.51	0.000562	0.0295	MSTRG.11476	TRUE
LOC100050637	12	36.83	36.83	1.25	+	1.58	0.85	2.31	2.81	2.85	2.77	4.1	0.00276	0.0486	MSTRG.3390	TRUE
ADCY2	21	52.6	53.01	408.22	-	-1.57	-2.02	-1.13	6.33	6.2	6.49	-6.65	0.000188	0.0226	MSTRG.8104	TRUE
NA	22	49.4	49.41	5.73	-	-1.57	-2.26	-0.88	2.73	2.67	2.83	-4.32	0.00211	0.0436	MSTRG.8513	TRUE
CCND1	12	32.43	32.44	12.73	+	-1.57	-2.2	-0.93	3.69	3.33	4.16	-4.68	0.00138	0.0366	MSTRG.3306	TRUE
ATP5PO	26	31.73	31.74	8.53	-	-1.56	-2.13	-1	8.9	8.75	9.12	-5.25	0.000736	0.0317	MSTRG.9684	TRUE
MYOZ2	2	108.67	108.71	38.33	-	-1.56	-2.13	-0.99	2.88	2.62	3.2	-5.2	0.000775	0.0317	MSTRG.7286	TRUE
PDHA1	X	15.13	15.18	56.19	+	-1.56	-2.21	-0.91	9.42	9.3	9.59	-4.55	0.0016	0.0393	MSTRG.15326	TRUE
ASB13	29	29.36	29.41	42.13	+	-1.56	-2.07	-1.06	4.43	4.31	4.57	-5.85	0.000397	0.0262	MSTRG.10381	TRUE
WDR46	20	34.62	34.63	7.56	-	1.56	0.94	2.18	2.96	3.07	2.82	4.76	0.00126	0.0355	MSTRG.7653	TRUE
KIF21A	6	59.5	59.65	147.54	-	1.56	0.85	2.28	3.38	3.52	3.17	4.14	0.00263	0.0478	MSTRG.13071	TRUE
LYSMD2	1	139.8	139.83	31.87	+	1.56	0.91	2.21	2.29	2.55	1.96	4.55	0.00161	0.0395	MSTRG.885	TRUE
GPATCH4	5	38.28	38.29	8	+	1.56	0.85	2.28	1.92	2.02	1.77	4.13	0.00265	0.0479	MSTRG.12187	TRUE
COQ10A	6	74.83	74.84	15.01	+	-1.56	-2.14	-0.98	8.76	8.54	9.05	-5.06	0.000905	0.0331	MSTRG.13258	TRUE
ABHD18	2	101.32	101.36	37.72	-	-1.56	-2.27	-0.85	4.01	3.92	4.14	-4.14	0.00263	0.0478	MSTRG.7264	TRUE
SLC25A4	27	25.05	25.05	4	-	-1.56	-2.17	-0.94	11.5	11.22	11.86	-4.81	0.00119	0.0353	MSTRG.9907	TRUE
NA	11	21.68	21.68	2.3	-	-1.56	-2.1	-1.01	5.95	5.83	6.11	-5.43	0.000608	0.03	MSTRG.2372	TRUE
CSRNP2	6	69.36	69.38	20.32	-	1.55	0.94	2.17	3.54	3.71	3.31	4.78	0.00124	0.0354	MSTRG.13147	TRUE
CA11	10	18.94	18.94	5.8	-	-1.55	-2.01	-1.09	4.01	3.82	4.24	-6.38	0.000239	0.0233	MSTRG.1574	TRUE
SFN,ZDHHC18	2	28.86	28.89	34.02	-	1.55	0.95	2.15	2.56	2.84	2.21	4.88	0.0011	0.0347	MSTRG.6817	TRUE
AASS	4	78.45	78.51	55.23	-	-1.55	-2.1	-1	4.4	4.34	4.49	-5.33	0.000672	0.0309	MSTRG.11700	TRUE
PSMD1	6	18.32	18.42	96.85	+	1.55	0.93	2.16	6.64	6.73	6.51	4.74	0.00128	0.0357	MSTRG.12778	TRUE
CTIF	8	70.66	70.96	297.07	+	1.54	0.95	2.13	3.69	3.86	3.48	4.94	0.00103	0.034	MSTRG.14777	TRUE
SCRN3	18	53.21	53.25	36.86	+	-1.54	-2.13	-0.95	2.79	2.58	3.06	-4.94	0.00103	0.034	MSTRG.6019	TRUE
DDX49	21	4.1	4.11	7.54	+	1.54	0.83	2.26	2.66	2.77	2.52	4.07	0.00286	0.0491	MSTRG.7929	TRUE
GPT2	3	0.39	0.43	38.35	+	-1.54	-2.01	-1.07	8.1	8	8.24	-6.2	0.000284	0.0236	MSTRG.10420	TRUE
GRK3	8	12.66	12.78	118.95	-	1.54	0.95	2.13	2.07	2.06	2.08	4.96	0.001	0.0338	MSTRG.14407	TRUE
KYAT1	25	32.57	32.59	26.06	-	-1.54	-2.06	-1.01	6.15	5.96	6.41	-5.53	0.000546	0.0295	MSTRG.9456	TRUE
TRMT13	5	62.68	62.72	32.84	-	1.53	0.84	2.22	2.1	2.3	1.84	4.19	0.00247	0.0464	MSTRG.12515	TRUE
CYB5R4	10	38.38	38.47	83.72	+	1.53	0.89	2.16	1.97	2.09	1.82	4.5	0.00169	0.0403	MSTRG.1802	TRUE
VEGFA	20	43.59	43.61	18.61	+	-1.53	-1.97	-1.08	7.72	7.46	8.05	-6.48	0.000218	0.023	MSTRG.7774	TRUE
KPNA2	11	14.78	14.79	9.45	+	1.52	0.91	2.12	1.97	2.12	1.79	4.74	0.00129	0.0357	MSTRG.2215	TRUE
COL5A1	25	37.22	37.39	169.72	+	1.51	0.89	2.14	3.45	3.54	3.33	4.53	0.00163	0.0397	MSTRG.9524	TRUE
KDELC2	7	18.04	18.06	20.63	-	1.51	0.86	2.17	2.17	2.25	2.06	4.34	0.00205	0.0429	MSTRG.13624	TRUE
NDUFAF5	22	10.68	10.71	33.69	-	-1.51	-2.18	-0.84	2.41	2.24	2.63	-4.2	0.00241	0.0457	MSTRG.8182	TRUE
SH3KBP1	X	15.28	15.6	316.02	-	-1.51	-1.95	-1.07	4.02	3.94	4.12	-6.42	0.00023	0.0233	MSTRG.15328	TRUE
ESRRG	30	15.94	16.54	606.68	+	-1.51	-2.07	-0.94	3.17	2.95	3.46	-5.01	0.000947	0.0333	MSTRG.11191	TRUE
TTLL4	6	8.07	8.11	31.98	+	1.5	0.81	2.2	1.88	2.08	1.62	4.05	0.0029	0.0494	MSTRG.12719	TRUE
MTUS1	27	20.75	20.89	142	-	-1.5	-2.05	-0.96	7.4	7.32	7.49	-5.18	0.000786	0.0317	MSTRG.9883	TRUE
SUCLG2	16	23.52	23.78	260.74	+	-1.5	-1.92	-1.08	6.95	6.84	7.09	-6.7	0.000178	0.0226	MSTRG.5188	TRUE
LOC102150751	14	93.75	93.76	10	-	-1.5	-2.14	-0.86	3.78	3.66	3.94	-4.37	0.00197	0.0423	MSTRG.4518	TRUE
C1R	6	35.56	35.57	8.98	-	1.5	0.81	2.19	2.29	2.44	2.09	4.09	0.00277	0.0486	MSTRG.12950	TRUE
PSMD7	3	20.62	20.63	8.58	-	1.5	0.99	2	6.22	6.32	6.09	5.53	0.000543	0.0295	MSTRG.10587	TRUE
CEP85L	10	67.83	68.03	201.11	-	-1.5	-2.11	-0.89	5.03	5	5.07	-4.6	0.0015	0.0383	MSTRG.1926	TRUE
ME2	8	72.66	72.71	54.95	+	-1.5	-2.04	-0.95	5.25	5.11	5.44	-5.17	0.000797	0.0317	MSTRG.14793	TRUE
PTGR2	24	19.38	19.4	23.01	+	-1.5	-2	-0.99	6.72	6.6	6.88	-5.52	0.000551	0.0295	MSTRG.8982	TRUE
NIFK	18	8.94	8.95	10.72	+	1.5	0.96	2.03	3.48	3.62	3.3	5.21	0.000764	0.0317	MSTRG.5888	TRUE
ATP5PF	26	24.1	24.11	10	-	-1.49	-2.09	-0.9	7.87	7.71	8.09	-4.67	0.00138	0.0366	MSTRG.9625	TRUE
PSMB4,LOC102149869	5	42.46	42.55	85.6	-	1.49	0.81	2.18	5.59	5.6	5.56	4.08	0.00279	0.0486	MSTRG.12301	TRUE
L2HGDH	1	186.49	186.53	41.92	-	-1.49	-2.06	-0.92	6.84	6.73	6.99	-4.86	0.00112	0.0347	MSTRG.1224	TRUE
CCDC80	19	47.82	47.86	35.18	+	1.49	0.92	2.06	4.38	4.37	4.39	4.87	0.0011	0.0347	MSTRG.6426	TRUE
CCDC88C	24	34.58	34.71	132.46	-	-1.49	-2.03	-0.95	7.05	6.95	7.19	-5.16	0.000801	0.0317	MSTRG.9065	TRUE
SPG21	1	128.59	128.61	18.3	+	1.49	0.84	2.13	1.78	1.83	1.71	4.3	0.00213	0.0436	MSTRG.811	TRUE
PON3	4	38.75	38.8	49.12	-	-1.49	-2.04	-0.94	5.9	5.96	5.82	-5.04	0.000915	0.0331	MSTRG.11549	TRUE
MOCS3	22	39.77	39.77	2.71	+	1.48	0.85	2.12	2.43	2.54	2.27	4.37	0.00197	0.0423	MSTRG.8467	TRUE
CLCN1	4	96.5	96.53	30.73	+	-1.48	-2.17	-0.8	6.17	6.02	6.38	-4.04	0.00293	0.0495	MSTRG.11828	TRUE
COX5A	1	119.98	120	12.95	+	-1.48	-2.03	-0.93	8.04	7.86	8.27	-5.04	0.000915	0.0331	MSTRG.725	TRUE
ATP5F1A	8	68.6	68.61	8.99	-	-1.48	-2.15	-0.8	11.03	10.89	11.22	-4.08	0.00279	0.0486	MSTRG.14769	TRUE
LOC106782100	10	7.39	7.39	3.01	-	-1.48	-2.03	-0.92	9.09	8.97	9.26	-4.97	0.000989	0.0338	MSTRG.1321	TRUE
SIGMAR1	23	50.37	50.37	2.76	-	1.48	0.87	2.08	2.28	2.46	2.05	4.58	0.00154	0.0388	MSTRG.8774	TRUE
USP5	6	35.35	35.36	14.42	+	1.47	0.9	2.05	4.99	5.09	4.84	4.79	0.00121	0.0353	MSTRG.12939	TRUE
UQCRC1	16	39.92	39.93	9.17	+	-1.47	-2.04	-0.9	9.21	9.03	9.44	-4.81	0.00118	0.0353	MSTRG.5330	TRUE
NPC2	24	19.95	19.96	7.87	-	1.47	0.99	1.95	3.43	3.69	3.11	5.66	0.000474	0.0282	MSTRG.8991	TRUE
RFTN1	16	66.66	66.85	198.37	+	-1.47	-1.91	-1.03	4.82	4.76	4.89	-6.23	0.000273	0.0236	MSTRG.5480	TRUE
USP14	8	43.79	43.83	37.29	+	1.47	0.98	1.96	5.03	5.16	4.86	5.56	0.000524	0.0295	MSTRG.14710	TRUE
NSFL1C	22	21.73	21.76	24.15	+	1.47	0.8	2.13	5.57	5.64	5.46	4.09	0.00275	0.0485	MSTRG.8240	TRUE
TMED9	14	3.78	3.78	3.54	-	1.46	0.96	1.97	4.14	4.28	3.95	5.42	0.000609	0.03	MSTRG.4036	TRUE
MPC1	31	3.59	3.6	11.36	+	-1.46	-1.88	-1.05	6.45	6.34	6.6	-6.52	0.000209	0.0228	MSTRG.11277	TRUE
CDNF	29	21.24	21.28	38.49	+	-1.46	-1.98	-0.94	5.09	4.93	5.3	-5.21	0.000761	0.0317	MSTRG.10340	TRUE
NDUFS1	18	80.56	80.59	28.4	-	-1.46	-1.96	-0.97	9.16	9.03	9.34	-5.5	0.000562	0.0295	MSTRG.6163	TRUE
ACADVL	11	50.58	50.59	5.41	+	-1.46	-1.96	-0.96	9.26	9.13	9.44	-5.4	0.00062	0.0301	MSTRG.2800	TRUE
SYPL2	5	55.22	55.24	15.14	-	-1.46	-2.08	-0.84	8.03	7.95	8.14	-4.37	0.00196	0.0423	MSTRG.12478	TRUE
EPAS1	15	53.52	53.61	87	-	-1.46	-1.98	-0.93	7.02	6.75	7.38	-5.15	0.000812	0.0318	MSTRG.4850	TRUE
RHOQ	15	53.36	53.4	38.79	-	-1.45	-2	-0.91	7.3	7.2	7.44	-4.99	0.00096	0.0334	MSTRG.4849	TRUE
LOC102150062	3	40.4	40.42	20.6	+	1.45	1.02	1.88	6.79	6.89	6.65	6.29	0.000257	0.0236	MSTRG.10785	TRUE
MDH2	13	10.74	10.76	16.4	-	-1.45	-1.97	-0.94	9.92	9.8	10.09	-5.21	0.000757	0.0317	MSTRG.3563	TRUE
GALE	2	31.26	31.26	4.73	+	1.45	0.78	2.12	1.93	2.01	1.85	4.03	0.00298	0.0499	MSTRG.6869	TRUE
CACNA2D1	4	26.63	27.15	514.88	-	-1.45	-1.98	-0.92	6.58	6.53	6.66	-5.07	0.000885	0.0328	MSTRG.11502	TRUE
LOC102149554	23	48.77	48.87	98.15	-	-1.45	-2.07	-0.83	2.98	2.85	3.14	-4.35	0.00201	0.0426	MSTRG.8739	TRUE
PRELID1	14	4.11	4.12	3.33	-	1.45	0.89	2.01	2.68	2.77	2.58	4.78	0.00121	0.0353	MSTRG.4046	TRUE
NDUFS3	12	11.99	11.99	5.21	+	-1.45	-2.01	-0.89	7.65	7.49	7.87	-4.79	0.0012	0.0353	MSTRG.3019	TRUE
RASL10B	11	37.74	37.75	11.21	-	-1.45	-2.07	-0.83	4.25	4.18	4.36	-4.33	0.00205	0.0429	MSTRG.2589	TRUE
CYCS	4	56.62	56.63	3.04	-	-1.44	-2.06	-0.82	9.23	9.04	9.49	-4.31	0.00211	0.0436	MSTRG.11607	TRUE
HIBADH	4	58.69	58.8	110.97	-	-1.44	-1.86	-1.02	6.27	6.15	6.44	-6.34	0.000245	0.0233	MSTRG.11626	TRUE
LBH	15	67.42	67.45	30.77	-	1.44	0.84	2.03	1.94	2.02	1.83	4.46	0.00175	0.041	MSTRG.4920	TRUE
DLD	4	7.82	7.85	29.89	+	-1.44	-1.94	-0.94	8.97	8.85	9.13	-5.3	0.000686	0.0313	MSTRG.11430	TRUE
ATP6V1D	24	13.56	13.58	17.32	-	1.44	0.95	1.92	4.2	4.25	4.13	5.5	0.000559	0.0295	MSTRG.8928	TRUE
HEXIM1	11	18.64	18.64	2.34	-	1.43	0.83	2.04	5.52	5.58	5.42	4.39	0.00191	0.042	MSTRG.2262	TRUE
ATP5PB	5	53.48	53.5	14	-	-1.43	-1.97	-0.89	9	8.85	9.21	-4.88	0.00108	0.0346	MSTRG.12449	TRUE
EMC3	16	8.36	8.38	19.34	+	1.43	0.85	2.01	4.85	5	4.65	4.53	0.00162	0.0396	MSTRG.5145	TRUE
NOL12	28	35.97	35.97	5.91	+	1.43	0.81	2.05	2.12	2.16	2.07	4.25	0.00226	0.0444	MSTRG.10111	TRUE
GMPR	20	16.01	16.06	40.99	+	-1.43	-1.95	-0.91	6.96	6.83	7.14	-5.1	0.00085	0.0324	MSTRG.7425	TRUE
MYOZ3	14	26.7	26.72	16.67	-	-1.43	-1.94	-0.91	8.78	8.66	8.93	-5.13	0.000823	0.0318	MSTRG.4135	TRUE
SNX29	13	33.29	33.77	487.9	-	1.42	0.78	2.07	2.27	2.39	2.12	4.08	0.00278	0.0486	MSTRG.3810	TRUE
SUPT6H	11	42.92	42.95	30.34	+	1.42	0.85	2	5.11	5.23	4.95	4.59	0.0015	0.0383	MSTRG.2660	TRUE
LOC111767785	14	35.5	35.5	2.15	+	-1.42	-1.9	-0.94	5.67	5.46	5.95	-5.49	0.000561	0.0295	MSTRG.4206	TRUE
TMEM131L	2	80.38	80.53	150.2	-	-1.42	-1.91	-0.93	4.28	4.25	4.33	-5.38	0.00063	0.0303	MSTRG.7202	TRUE
S100A11	5	41.94	41.95	11.4	+	1.42	0.87	1.97	3.82	3.82	3.82	4.75	0.00125	0.0354	MSTRG.12290	TRUE
FBP2	23	2.61	2.67	53.08	+	-1.42	-2.05	-0.79	8.49	8.26	8.77	-4.16	0.0025	0.0466	MSTRG.8577	TRUE
KALRN	19	37.49	38.13	634.79	-	-1.42	-1.88	-0.96	4.02	3.85	4.24	-5.72	0.000444	0.0273	KALRN	TRUE
NDUFA10	6	25.49	25.56	65.62	-	-1.42	-1.92	-0.92	8.22	8.07	8.41	-5.22	0.000746	0.0317	MSTRG.12831	TRUE
IMMP2L	4	68.9	69.76	853.88	-	-1.42	-2.06	-0.77	2.17	2.07	2.31	-4.04	0.00291	0.0495	MSTRG.11672	TRUE
OGDH	4	15.29	15.37	82.3	+	-1.42	-1.98	-0.85	9.14	9.04	9.28	-4.61	0.00146	0.0382	MSTRG.11474	TRUE
LOC100049851,RNPC3	5	59.92	59.98	63.2	-	-1.42	-2.01	-0.82	3.59	3.49	3.73	-4.4	0.00187	0.0417	MSTRG.12505	TRUE
WWTR1	16	83.82	83.94	121.21	-	1.41	0.83	2	4.44	4.46	4.41	4.44	0.0018	0.0414	MSTRG.5574	TRUE
KBTBD12	16	1.94	2.05	101.12	+	-1.41	-1.94	-0.89	6.69	6.56	6.87	-4.95	0.000997	0.0338	MSTRG.5079	TRUE
DAZAP2	6	69.48	69.49	4.25	+	1.41	0.93	1.9	4.91	5	4.79	5.38	0.000628	0.0303	MSTRG.13149	TRUE
SLC25A11	11	49.92	49.93	5.58	+	-1.41	-2	-0.83	8.25	8.13	8.42	-4.44	0.00179	0.0413	MSTRG.2774	TRUE
ZNF24	8	59.05	59.07	21.75	-	1.41	0.86	1.95	5.62	5.85	5.31	4.77	0.00122	0.0353	MSTRG.14748	TRUE
C10H6orf203	10	58.26	58.28	20.37	+	-1.41	-1.99	-0.83	5.23	5.08	5.44	-4.46	0.00175	0.041	MSTRG.1859	TRUE
NDUFB8	1	29.48	29.48	5.14	+	-1.41	-1.94	-0.87	7.74	7.59	7.95	-4.85	0.00112	0.0347	MSTRG.179	TRUE
DMAC2	10	12.09	12.1	5.86	-	-1.41	-1.95	-0.87	6.05	5.89	6.26	-4.79	0.00119	0.0353	MSTRG.1417	TRUE
KCNQ5,LOC111769368,LOC106782277	20	64.86	65.33	472.39	+	-1.4	-1.85	-0.96	5.19	5.16	5.24	-5.83	0.000396	0.0262	MSTRG.7846	TRUE
PSMD4	5	42.67	42.68	10.58	-	1.4	0.88	1.93	6.07	6.16	5.95	4.93	0.00102	0.034	MSTRG.12309	TRUE
RBM19	8	21.19	21.31	129.31	+	1.4	0.82	1.99	3.58	3.73	3.4	4.42	0.00184	0.0417	MSTRG.14499	TRUE
SDHB	2	36.74	36.77	32.76	+	-1.4	-1.95	-0.85	8.61	8.43	8.84	-4.67	0.00137	0.0366	MSTRG.6929	TRUE
PDE4A	7	51.35	51.39	35.85	-	-1.4	-1.89	-0.91	5.54	5.41	5.7	-5.28	0.000697	0.0315	MSTRG.13903	TRUE
PGM3	10	37.8	37.83	23.13	-	1.4	0.87	1.93	2.69	2.79	2.57	4.83	0.00114	0.0348	MSTRG.1799	TRUE
NDUFV2	8	36.99	37.03	34.23	+	-1.4	-1.86	-0.93	7.78	7.64	7.97	-5.51	0.00055	0.0295	MSTRG.14658	TRUE
HIBCH	18	66.72	66.82	99.43	-	-1.39	-1.96	-0.83	5.07	4.9	5.29	-4.54	0.00159	0.0393	MSTRG.6082	TRUE
MYBPC1	28	26.52	26.61	87.23	+	-1.39	-1.93	-0.85	11.07	11.04	11.11	-4.7	0.00132	0.0362	MSTRG.10031	TRUE
MMRN2	1	84.38	84.42	35.86	+	-1.39	-1.94	-0.83	5.4	5.12	5.76	-4.56	0.00156	0.0389	MSTRG.501	TRUE
NDUFS2	5	32.41	32.42	9.17	+	-1.39	-1.95	-0.82	9.44	9.25	9.69	-4.47	0.00172	0.0406	MSTRG.12128	TRUE
CS	6	74.84	74.86	22.01	-	-1.39	-1.91	-0.87	9.38	9.27	9.54	-4.9	0.00106	0.0342	MSTRG.13259	TRUE
ATP5MC3	18	53.86	53.86	4.84	-	-1.39	-1.94	-0.83	9.12	8.95	9.33	-4.6	0.00148	0.0382	MSTRG.6026	TRUE
PSMC4	10	10.67	10.68	7.56	+	1.39	0.9	1.87	5.33	5.39	5.26	5.22	0.00074	0.0317	MSTRG.1391	TRUE
HDHD5	6	28.96	28.98	21.91	+	-1.38	-1.87	-0.89	5.52	5.38	5.71	-5.13	0.000815	0.0318	MSTRG.12868	TRUE
CYC1	9	84.88	84.88	2.58	+	-1.38	-1.96	-0.81	9.34	9.2	9.53	-4.4	0.00187	0.0417	MSTRG.15220	TRUE
SYNGR2	11	4.35	4.36	5.49	-	1.38	0.8	1.96	6	6.06	5.91	4.38	0.00191	0.042	MSTRG.2096	TRUE
NDUFB3	18	76.25	76.26	8.23	+	-1.38	-1.85	-0.91	6.39	6.25	6.58	-5.42	0.000602	0.03	MSTRG.6128	TRUE
PPP1R3B	27	15.48	15.49	10.87	+	-1.38	-1.81	-0.95	4.82	4.62	5.09	-5.92	0.000365	0.0256	MSTRG.9859	TRUE
HK1	1	57.96	58.06	90.95	+	1.38	0.78	1.97	4.79	4.98	4.53	4.22	0.00233	0.0449	MSTRG.328	TRUE
ALDH1A1	23	17.57	17.63	53.28	+	-1.38	-1.83	-0.92	7.34	7.21	7.51	-5.53	0.000537	0.0295	MSTRG.8638	TRUE
RPL3,LOC111771147,LOC111771149,LOC111771152,LOC111771144	28	37.27	37.28	6.9	-	1.38	0.83	1.92	6.4	6.51	6.25	4.61	0.00146	0.0381	MSTRG.10149	TRUE
SDHA	21	58.85	58.88	31.1	-	-1.38	-1.91	-0.85	10.11	9.99	10.26	-4.75	0.00125	0.0354	MSTRG.8129	TRUE
LOC100630758	X	60.88	60.88	4.25	+	-1.38	-1.89	-0.86	8.33	8.2	8.51	-4.87	0.00109	0.0347	MSTRG.15528	TRUE
ATP5F1C	29	27.41	27.43	17.98	-	-1.38	-1.9	-0.85	9.11	8.98	9.28	-4.78	0.00121	0.0353	MSTRG.10365	TRUE
ATP5ME	3	121.23	121.23	1.93	+	-1.37	-1.99	-0.76	7.29	7.14	7.49	-4.06	0.00282	0.0488	MSTRG.11094	TRUE
ASB15	4	79.62	79.68	54.59	+	-1.37	-1.83	-0.92	6.54	6.47	6.63	-5.5	0.000556	0.0295	MSTRG.11703	TRUE
RMND5B	14	3.64	3.66	17.77	-	1.37	0.84	1.9	5.17	5.27	5.03	4.74	0.00126	0.0355	MSTRG.4032	TRUE
ATP5MD	1	27.1	27.11	5.54	+	-1.37	-1.91	-0.83	7.12	6.97	7.33	-4.66	0.00137	0.0366	MSTRG.130	TRUE
AIFM1	X	107.46	107.49	30.58	-	-1.37	-1.86	-0.87	6.97	6.83	7.15	-5.06	0.000885	0.0328	MSTRG.15654	TRUE
PFKFB1	X	43.52	43.59	74.39	+	-1.37	-1.92	-0.81	7.17	7.16	7.19	-4.5	0.00165	0.0399	MSTRG.15439	TRUE
NDUFA3	10	23.59	23.59	3.76	+	-1.36	-1.84	-0.88	6.06	5.94	6.23	-5.18	0.000773	0.0317	MSTRG.1679	TRUE
LOC100058685,LOC100072592,LOC100058767,LOC100072612	1	158.87	159.02	153.53	+	1.36	0.84	1.88	4.99	4.99	4.97	4.77	0.00122	0.0353	MSTRG.1031	TRUE
ODR4	5	20.25	20.29	37.09	+	1.36	0.78	1.94	3.66	3.88	3.38	4.27	0.00217	0.0439	MSTRG.12063	TRUE
LOC100630549	14	80.39	80.39	5.94	-	-1.36	-1.9	-0.82	9.1	8.96	9.27	-4.56	0.00154	0.0388	MSTRG.4435	TRUE
CATSPER4,CNKSR1	2	29.35	29.38	24.27	-	-1.36	-1.81	-0.9	6.38	6.22	6.57	-5.39	0.000616	0.0301	MSTRG.6828	TRUE
LRRC30	8	35.3	35.35	40.7	+	-1.36	-1.97	-0.75	5.09	5	5.2	-4.04	0.00289	0.0493	MSTRG.14654	TRUE
ATP5PD	11	6.83	6.83	6.08	+	-1.35	-1.84	-0.87	7.71	7.57	7.9	-5.12	0.000823	0.0318	MSTRG.2163	TRUE
PIGT	22	35.37	35.38	9.3	+	1.35	0.89	1.81	3.91	3.97	3.83	5.37	0.000632	0.0303	MSTRG.8401	TRUE
TTC19	11	58.53	58.56	27.92	-	-1.35	-1.82	-0.89	5.32	5.16	5.53	-5.3	0.000682	0.0312	MSTRG.2896	TRUE
CEBPG	10	4.63	4.64	9.91	+	1.35	0.87	1.83	4.34	4.48	4.16	5.1	0.000837	0.0322	MSTRG.1281	TRUE
LOC100050599	24	4.06	4.06	1.4	-	1.35	0.79	1.91	4.46	4.54	4.36	4.4	0.00186	0.0417	MSTRG.8866	TRUE
PPFIBP2	7	79.05	79.19	148.55	+	-1.35	-1.94	-0.76	5.45	5.41	5.51	-4.16	0.00249	0.0466	MSTRG.14088	TRUE
HMGN3	10	34.09	34.12	28.95	-	-1.35	-1.76	-0.94	5.21	5.2	5.22	-5.97	0.000344	0.0249	MSTRG.1792	TRUE
LOC100053634	10	1.08	1.09	7.75	-	-1.35	-1.84	-0.86	9.06	8.92	9.24	-4.99	0.000954	0.0334	MSTRG.1251	TRUE
ZNF703	27	7.93	7.93	4.4	-	-1.34	-1.81	-0.87	5.95	5.83	6.1	-5.16	0.000792	0.0317	MSTRG.9831	TRUE
RAB3GAP2	30	10.75	10.85	98.51	-	1.34	0.79	1.9	4.9	5.03	4.72	4.39	0.00188	0.0417	MSTRG.11169	TRUE
LRRFIP2	16	49.55	49.65	109.34	+	1.34	0.76	1.92	6.09	6.23	5.89	4.21	0.00235	0.0451	MSTRG.5420	TRUE
MRPS36	21	5.41	5.42	11.53	-	-1.34	-1.9	-0.79	6.3	6.2	6.44	-4.39	0.00188	0.0417	MSTRG.7956	TRUE
METAP1D	18	51.22	51.29	71.22	+	-1.34	-1.9	-0.78	3.24	3.14	3.39	-4.33	0.00203	0.0427	MSTRG.6010	TRUE
DEPTOR	9	64.91	65.06	145.7	+	-1.34	-1.88	-0.79	6.04	6.02	6.07	-4.44	0.00176	0.0411	MSTRG.15099	TRUE
RBM15B,MANF	16	37.72	37.75	33.27	-	1.34	0.84	1.83	3.88	3.97	3.76	4.89	0.00105	0.0341	MSTRG.5273	TRUE
NDUFS4	21	19.05	19.15	101.62	-	-1.34	-1.88	-0.8	6.46	6.3	6.67	-4.49	0.00168	0.0402	MSTRG.8015	TRUE
GOT2	3	11.38	11.41	23.02	-	-1.33	-1.85	-0.82	10.07	9.98	10.19	-4.7	0.00131	0.0361	MSTRG.10498	TRUE
NELFE	20	32.54	32.54	6.05	-	1.33	0.82	1.84	2.85	2.95	2.73	4.74	0.00125	0.0354	MSTRG.7612	TRUE
IDH3B	22	20.57	20.58	5.08	+	-1.33	-1.8	-0.87	6.72	6.53	6.96	-5.22	0.000739	0.0317	MSTRG.8232	TRUE
ATP5MPL	24	45.76	45.77	5.98	-	-1.33	-1.89	-0.78	7.84	7.7	8.03	-4.33	0.00201	0.0426	MSTRG.9149	TRUE
LOC102150314,MIR1-1,MIR133A	8	42.94	42.96	18.35	+	-1.33	-1.78	-0.88	6.84	6.79	6.89	-5.37	0.000632	0.0303	MSTRG.14702	TRUE
NDUFB5	19	21.03	21.05	16.55	+	-1.33	-1.87	-0.79	7.43	7.33	7.56	-4.46	0.00172	0.0406	MSTRG.6256	TRUE
SLC12A2	14	45.84	45.94	103.89	-	-1.33	-1.9	-0.76	5.4	5.4	5.39	-4.24	0.00225	0.0444	MSTRG.4317	TRUE
CALR	7	46.78	46.79	3.82	-	1.33	0.87	1.79	5.56	5.58	5.52	5.23	0.000733	0.0317	MSTRG.13836	TRUE
SLC2A4	11	50.63	50.64	6.84	+	-1.33	-1.81	-0.85	6.97	6.78	7.21	-5	0.000936	0.0332	MSTRG.2807	TRUE
ISCA2	24	19.96	19.96	5.83	+	-1.33	-1.86	-0.8	4.78	4.6	5.03	-4.51	0.00164	0.0397	MSTRG.8992	TRUE
HSPB2	7	20.97	20.97	3.08	+	1.33	0.84	1.82	5.65	5.72	5.56	4.95	0.00099	0.0338	MSTRG.13640	TRUE
TLN2	1	130.5	130.91	415.32	-	-1.33	-1.79	-0.86	6.14	6.09	6.2	-5.14	0.0008	0.0317	MSTRG.837	TRUE
SELENBP1,LOC111773526	5	42.53	42.58	53.58	+	-1.33	-1.91	-0.75	4.55	4.45	4.68	-4.12	0.0026	0.0475	MSTRG.12303	TRUE
CNOT9,PLCD4	6	7.96	8.02	53.85	+	-1.33	-1.84	-0.82	6.86	6.88	6.84	-4.68	0.00134	0.0364	MSTRG.12713	TRUE
SEC23B	22	6.55	6.6	43.31	-	1.33	0.75	1.91	2.53	2.68	2.31	4.14	0.00255	0.0473	MSTRG.8166	TRUE
NDUFA12	28	21.16	21.19	22.58	-	-1.32	-1.91	-0.73	6.65	6.51	6.83	-4.03	0.00292	0.0495	MSTRG.10002	TRUE
NDUFA9	6	33.41	33.44	27.33	+	-1.32	-1.79	-0.85	7.25	7.12	7.43	-5.1	0.00084	0.0322	MSTRG.12908	TRUE
PSMB1	31	0.39	0.41	15.19	+	1.32	0.73	1.9	5.73	5.8	5.64	4.07	0.00275	0.0485	MSTRG.11263	TRUE
SH3BGR	26	36.7	36.76	54.56	+	-1.31	-1.84	-0.79	8.59	8.58	8.61	-4.48	0.00169	0.0403	MSTRG.9714	TRUE
UTP4	3	19.94	19.97	28.43	+	1.31	0.73	1.89	2.59	2.64	2.52	4.08	0.00272	0.0485	MSTRG.10574	TRUE
SDHC	5	32.5	32.54	41.4	+	-1.31	-1.8	-0.82	8.34	8.23	8.5	-4.85	0.00111	0.0347	MSTRG.12134	TRUE
ALDH5A1	20	23.25	23.28	33	+	-1.31	-1.76	-0.87	4.12	4.03	4.23	-5.31	0.000668	0.0308	MSTRG.7446	TRUE
NA	4	101.49	101.49	0.32	-	-1.31	-1.82	-0.81	4.69	4.54	4.9	-4.67	0.00135	0.0364	MSTRG.11834	TRUE
PRDX1	2	12.96	12.97	12.36	+	1.31	0.77	1.85	6.26	6.32	6.18	4.33	0.00201	0.0426	MSTRG.6587	TRUE
ATP5F1B,LOC111774079,LOC111774080	6	75.09	75.1	6.27	-	-1.31	-1.88	-0.73	11.02	10.83	11.27	-4.1	0.00265	0.0479	MSTRG.13272	TRUE
COQ7	13	28.99	29	11.91	+	-1.31	-1.8	-0.82	5.42	5.27	5.62	-4.81	0.00115	0.0351	MSTRG.3779	TRUE
RELA	12	29.52	29.53	9.25	-	1.31	0.75	1.86	4.73	4.87	4.54	4.25	0.00222	0.0444	MSTRG.3212	TRUE
CD93	22	2.46	2.47	7.49	+	-1.31	-1.89	-0.72	6.14	5.9	6.44	-4.03	0.00291	0.0495	MSTRG.8152	TRUE
MSRB3	6	82.11	82.27	157.76	+	-1.31	-1.8	-0.81	8.42	8.41	8.44	-4.76	0.00121	0.0353	MSTRG.13334	TRUE
FRY	17	11.16	11.57	402.97	+	-1.31	-1.77	-0.84	4.92	4.86	5	-5.07	0.000868	0.0328	MSTRG.5672	TRUE
PDHX	12	1.65	1.73	74.58	+	-1.3	-1.82	-0.79	6.66	6.54	6.82	-4.54	0.00157	0.039	MSTRG.2955	TRUE
MMACHC	2	12.96	12.98	13.15	-	-1.3	-1.81	-0.8	4.59	4.4	4.83	-4.61	0.00145	0.0379	MSTRG.6588	TRUE
GPSM2	5	55.65	55.69	47.39	-	-1.3	-1.85	-0.76	3.66	3.68	3.64	-4.27	0.00215	0.0438	MSTRG.12496	TRUE
MYOC	5	7.68	7.69	10.61	-	-1.3	-1.77	-0.83	3.87	3.85	3.9	-4.99	0.000939	0.0332	MSTRG.11983	TRUE
PSMC1	24	33.75	33.76	13.55	+	1.3	0.78	1.83	6.06	6.13	5.96	4.47	0.00169	0.0403	MSTRG.9061	TRUE
TUFM	13	20.96	20.97	10.88	-	-1.3	-1.78	-0.82	7.13	7	7.31	-4.84	0.00111	0.0347	MSTRG.3709	TRUE
FILIP1L	19	57.96	58.25	288.99	+	-1.3	-1.87	-0.73	5.57	5.51	5.66	-4.1	0.00267	0.0479	MSTRG.6466	TRUE
RRP12	1	32.02	32.05	29.52	+	1.3	0.8	1.8	4.27	4.32	4.2	4.69	0.00132	0.0362	MSTRG.213	TRUE
AP2B1	11	37.76	37.87	116.49	-	1.3	0.84	1.76	4.54	4.65	4.4	5.05	0.000884	0.0328	MSTRG.2591	TRUE
DECR1	9	38.52	38.59	67.81	+	-1.3	-1.84	-0.76	5.88	5.75	6.05	-4.34	0.00199	0.0424	MSTRG.15005	TRUE
DCAF6	5	4.47	4.61	146.68	+	-1.3	-1.81	-0.79	8.09	8.01	8.19	-4.58	0.0015	0.0383	MSTRG.11954	TRUE
SIRT3	12	36.95	36.97	21.39	+	-1.3	-1.79	-0.81	3.68	3.57	3.83	-4.76	0.00122	0.0353	MSTRG.3398	TRUE
MYBBP1A	11	48.29	48.31	15.57	-	1.3	0.78	1.82	4.6	4.68	4.49	4.48	0.00168	0.0403	MSTRG.2746	TRUE
CASP4	7	15.07	15.08	15.78	-	1.3	0.72	1.87	2.3	2.29	2.31	4.05	0.00283	0.0488	MSTRG.13609	TRUE
FAM162A	19	39.61	39.64	26.71	-	-1.3	-1.74	-0.85	6.23	6.09	6.41	-5.19	0.000763	0.0317	MSTRG.6385	TRUE
COX4I1	3	33.45	33.46	7.65	+	-1.3	-1.84	-0.75	9.58	9.47	9.73	-4.29	0.00212	0.0436	MSTRG.10696	TRUE
IDO1	27	5.19	5.2	14.59	-	1.29	0.75	1.84	2.77	2.64	2.93	4.24	0.00224	0.0444	MSTRG.9807	TRUE
STRN3	1	170.39	170.51	117.14	-	1.29	0.77	1.82	5.32	5.49	5.09	4.4	0.00186	0.0417	MSTRG.1144	TRUE
NDUFB1	24	35.27	35.27	7.13	-	-1.29	-1.74	-0.84	6.24	6.14	6.38	-5.15	0.000794	0.0317	MSTRG.9069	TRUE
SNRNP200	15	12.46	12.49	27.99	+	1.29	0.76	1.83	6.49	6.55	6.39	4.35	0.00196	0.0423	MSTRG.4590	TRUE
ACADL	2	0.12	0.17	47.02	-	-1.29	-1.74	-0.85	4.42	4.35	4.5	-5.19	0.000755	0.0317	MSTRG.6503	TRUE
SLC30A9	3	87.79	87.89	96.16	-	1.29	0.75	1.84	4.19	4.3	4.04	4.25	0.00221	0.0443	MSTRG.10953	TRUE
NDUFV1	12	31.03	31.03	5.29	+	-1.29	-1.75	-0.83	8.44	8.31	8.61	-5.05	0.000883	0.0328	MSTRG.3281	TRUE
HADH	2	117.87	117.9	32.68	-	-1.29	-1.8	-0.79	7.23	7.12	7.37	-4.58	0.0015	0.0383	MSTRG.7323	TRUE
TSC22D3	X	89.19	89.24	59.27	-	-1.29	-1.74	-0.84	4.82	4.7	4.98	-5.13	0.000805	0.0318	MSTRG.15593	TRUE
TIMM8B	7	21.11	21.11	2.06	-	-1.29	-1.82	-0.76	5.77	5.58	6.03	-4.37	0.00191	0.042	MSTRG.13645	TRUE
ZYG11B	2	6.59	6.68	90.42	-	-1.29	-1.82	-0.76	6.58	6.52	6.67	-4.36	0.00194	0.0423	MSTRG.6546	TRUE
LRRC20	1	58.84	58.92	79.64	-	-1.29	-1.81	-0.76	6.11	6.05	6.19	-4.39	0.00187	0.0417	MSTRG.339	TRUE
IVD	1	149.57	149.58	12.41	-	-1.29	-1.84	-0.74	6.48	6.35	6.65	-4.18	0.0024	0.0457	MSTRG.996	TRUE
OSER1	22	34.38	34.39	11.99	-	1.28	0.77	1.8	4.08	4.21	3.91	4.44	0.00177	0.0411	MSTRG.8383	TRUE
DHRS7B,LOC102148085	11	61.36	61.44	86.63	+	-1.28	-1.73	-0.84	5.91	5.81	6.04	-5.15	0.000792	0.0317	MSTRG.2937	TRUE
BRMS1	12	30.05	30.06	7.14	-	1.28	0.72	1.84	2.36	2.43	2.27	4.1	0.00265	0.0479	MSTRG.3242	TRUE
MTURN	4	60.89	60.92	27.09	+	1.28	0.79	1.77	4.43	4.67	4.12	4.69	0.00131	0.0361	MSTRG.11640	TRUE
STXBP1	25	31.64	31.7	64.94	+	-1.28	-1.77	-0.79	5.87	5.64	6.16	-4.67	0.00134	0.0364	MSTRG.9415	TRUE
SPRYD3	6	71	71.02	15.15	-	1.28	0.75	1.81	3.49	3.62	3.31	4.31	0.00205	0.0429	MSTRG.13181	TRUE
LOC102147670	27	7.93	7.93	1.49	+	-1.28	-1.81	-0.74	3.59	3.51	3.69	-4.25	0.0022	0.0443	MSTRG.9832	TRUE
COQ9	3	10.37	10.39	14.74	+	-1.27	-1.76	-0.79	8.16	8.05	8.31	-4.65	0.00138	0.0366	MSTRG.10479	TRUE
BOLA3	15	29.9	29.92	12.11	+	-1.27	-1.8	-0.74	6.15	6.02	6.32	-4.29	0.0021	0.0436	MSTRG.4701	TRUE
LOC100071373	2	30.1	30.11	7.59	+	1.27	0.71	1.83	2.97	3.1	2.8	4.07	0.00275	0.0485	MSTRG.6856	TRUE
RXRG	5	29.23	29.28	52.01	+	-1.27	-1.78	-0.76	4.06	3.97	4.18	-4.47	0.0017	0.0403	MSTRG.12103	TRUE
LOC102150623	2	21.09	21.12	28.5	-	-1.27	-1.75	-0.79	3.94	3.77	4.16	-4.74	0.00125	0.0354	MSTRG.6697	TRUE
HADHA	15	70.88	70.92	46.67	+	-1.27	-1.74	-0.8	8.14	8.02	8.31	-4.79	0.00117	0.0353	MSTRG.4974	TRUE
FDFT1	2	60.27	60.3	38.26	+	-1.27	-1.73	-0.81	5.56	5.47	5.69	-4.93	0.00101	0.0338	MSTRG.7160	TRUE
CPT1B,CHKB	28	47.16	47.2	37.88	-	-1.27	-1.77	-0.76	6.25	6.05	6.51	-4.47	0.0017	0.0403	MSTRG.10267	TRUE
LOC100630846	8	9.36	9.36	1.78	-	-1.27	-1.78	-0.75	7.66	7.52	7.85	-4.35	0.00195	0.0423	MSTRG.14371	TRUE
BBIP1	1	20.61	20.62	17.06	+	-1.26	-1.81	-0.71	3.39	3.27	3.54	-4.1	0.00266	0.0479	MSTRG.102	TRUE
NDUFA4	4	44.22	44.23	6.96	-	-1.26	-1.81	-0.7	9.77	9.67	9.91	-4.01	0.00296	0.0499	MSTRG.11569	TRUE
SIRT5	20	13.72	13.76	36.48	+	-1.25	-1.72	-0.79	6.23	6.12	6.39	-4.79	0.00118	0.0353	MSTRG.7411	TRUE
LRRK2	6	60.22	60.36	135.86	+	1.25	0.71	1.79	2.66	2.89	2.35	4.09	0.00268	0.048	MSTRG.13074	TRUE
TMEM143	10	18.71	18.73	22.34	-	-1.25	-1.78	-0.71	5.92	5.8	6.09	-4.12	0.00257	0.0473	MSTRG.1562	TRUE
SF3A3	2	19.8	19.82	20.95	+	1.25	0.72	1.77	3.6	3.64	3.55	4.2	0.00234	0.045	MSTRG.6681	TRUE
PSMD12	11	14.24	14.27	25.55	-	1.24	0.72	1.76	5.54	5.6	5.45	4.23	0.00225	0.0444	MSTRG.2210	TRUE
NDUFA6	28	39.56	39.57	7.31	-	-1.24	-1.67	-0.81	6.81	6.68	6.97	-5.1	0.000827	0.0319	MSTRG.10191	TRUE
MAK16	27	11.4	11.41	9.37	-	1.24	0.7	1.78	2.63	2.7	2.53	4.03	0.00288	0.0493	MSTRG.9840	TRUE
TCP1,LOC111771436,LOC111771440	31	8.53	8.54	9.7	+	1.24	0.73	1.75	5.6	5.7	5.46	4.27	0.00213	0.0436	MSTRG.11292	TRUE
NDUFA5	4	79.6	79.65	45.5	-	-1.24	-1.75	-0.72	7.49	7.4	7.63	-4.26	0.00216	0.0439	MSTRG.11702	TRUE
CCT3	5	38.51	38.52	17.37	+	1.24	0.75	1.72	5.88	5.94	5.79	4.48	0.00167	0.0401	MSTRG.12195	TRUE
ST3GAL6	19	58.99	59.07	85.24	-	-1.23	-1.71	-0.76	6.67	6.48	6.91	-4.61	0.00143	0.0376	MSTRG.6475	TRUE
C18H2orf88	18	66.67	66.72	54.57	+	-1.23	-1.71	-0.76	3.62	3.53	3.74	-4.56	0.00152	0.0385	MSTRG.6081	TRUE
ATP5S	1	186.53	186.54	11	+	-1.23	-1.74	-0.73	5.06	4.99	5.16	-4.29	0.00209	0.0434	MSTRG.1226	TRUE
PLCL1	18	73.13	73.44	311.3	+	-1.23	-1.69	-0.77	3.77	3.7	3.86	-4.72	0.00126	0.0355	MSTRG.6110	TRUE
CCDC88A	15	45.82	45.94	118.33	+	1.23	0.71	1.75	2.82	3.07	2.5	4.16	0.00245	0.0463	MSTRG.4815	TRUE
CISD2,LOC111772834	3	37.7	37.71	13.93	-	1.23	0.7	1.76	4.06	4.19	3.87	4.06	0.00275	0.0485	MSTRG.10765	TRUE
TRAK1	16	45.42	45.59	178.36	-	-1.22	-1.69	-0.76	7.65	7.59	7.74	-4.61	0.00143	0.0376	MSTRG.5388	TRUE
TARS2	5	43.25	43.27	13.09	-	-1.22	-1.68	-0.77	4.65	4.54	4.8	-4.75	0.00122	0.0353	MSTRG.12333	TRUE
TUBB	20	30.65	30.66	4.52	+	1.22	0.75	1.69	6.05	6.22	5.82	4.55	0.00154	0.0388	MSTRG.7547	TRUE
KCNA7	10	19.24	19.24	5.02	-	-1.22	-1.64	-0.79	5.88	5.81	5.96	-5.05	0.000877	0.0328	MSTRG.1595	TRUE
DLAT,NKAPD1	7	21.05	21.11	60.76	+	-1.22	-1.75	-0.68	7.73	7.61	7.91	-4.01	0.00293	0.0495	MSTRG.13643	TRUE
LOC100051878	2	12.25	12.26	7.51	-	-1.22	-1.7	-0.73	8.11	7.98	8.28	-4.41	0.00181	0.0414	MSTRG.6572	TRUE
FH	30	3.45	3.48	34.32	+	-1.21	-1.69	-0.74	7.87	7.79	7.97	-4.49	0.00164	0.0399	MSTRG.11111	TRUE
KDELR2	13	4.98	5	16.37	+	1.21	0.72	1.71	4.69	4.83	4.51	4.27	0.00213	0.0436	MSTRG.3455	TRUE
GNL1	20	30.52	30.53	9.45	-	1.21	0.71	1.72	3.5	3.57	3.42	4.2	0.00233	0.0449	MSTRG.7537	TRUE
LGALS1	28	35.96	35.96	3.28	+	1.21	0.7	1.72	6.09	6.18	5.98	4.14	0.00249	0.0466	MSTRG.10110	TRUE
TMEM65	9	68.63	68.69	58.28	-	-1.21	-1.62	-0.8	5.58	5.56	5.6	-5.15	0.000784	0.0317	MSTRG.15121	TRUE
ADSSL1	24	46.51	46.53	18.51	+	-1.21	-1.71	-0.71	9.05	8.91	9.23	-4.21	0.00229	0.0447	MSTRG.9154	TRUE
PPA2	2	119.87	119.95	80.79	+	-1.2	-1.65	-0.75	6	5.88	6.16	-4.7	0.00128	0.0357	MSTRG.7340	TRUE
CHMP4B	22	25.51	25.55	40.94	+	1.2	0.68	1.72	5.67	5.73	5.6	4.03	0.00285	0.049	MSTRG.8292	TRUE
LIAS	3	89.97	89.99	25.61	-	-1.19	-1.68	-0.71	6.34	6.22	6.5	-4.27	0.00213	0.0436	MSTRG.10967	TRUE
NA	25	17.56	17.57	5.33	+	-1.19	-1.67	-0.71	3.35	3.21	3.54	-4.3	0.00204	0.0429	MSTRG.9310	TRUE
C28H12orf73	28	28.48	28.49	8.47	-	-1.19	-1.61	-0.77	4.6	4.48	4.74	-4.95	0.000977	0.0338	MSTRG.10045	TRUE
NDUFA7	7	6.02	6.02	5.73	-	-1.19	-1.68	-0.7	6.66	6.55	6.81	-4.21	0.00228	0.0446	MSTRG.13579	TRUE
KIAA0141	14	34.42	34.43	16.04	-	-1.19	-1.66	-0.72	7.43	7.3	7.59	-4.38	0.00186	0.0417	MSTRG.4186	TRUE
CLU	2	56.55	56.56	15.55	-	1.19	0.76	1.61	4.43	4.46	4.4	4.82	0.00112	0.0347	MSTRG.7135	TRUE
AKAP1	11	31.8	31.84	40.67	+	-1.19	-1.61	-0.76	7.28	7.1	7.51	-4.82	0.00112	0.0347	MSTRG.2518	TRUE
STIM1	7	74.02	74.19	173.46	+	-1.18	-1.66	-0.71	6.46	6.35	6.61	-4.31	0.00203	0.0427	MSTRG.14062	TRUE
AMZ2	11	12.37	12.38	9.46	-	1.18	0.75	1.62	4.25	4.29	4.2	4.76	0.00119	0.0353	MSTRG.2204	TRUE
NDUFA1	X	99.01	99.02	3.21	+	-1.18	-1.63	-0.72	6.79	6.68	6.93	-4.5	0.00162	0.0396	MSTRG.15631	TRUE
HCCS	X	8.05	8.06	12.35	+	-1.18	-1.66	-0.69	5.19	5.07	5.36	-4.21	0.00229	0.0447	MSTRG.15298	TRUE
NDUFA8	25	26.23	26.24	13.35	-	-1.18	-1.67	-0.68	7.42	7.22	7.69	-4.11	0.00259	0.0474	MSTRG.9368	TRUE
LOC100058358	16	8.46	8.5	33.67	-	1.18	0.71	1.64	4.42	4.52	4.28	4.35	0.00193	0.0422	MSTRG.5153	TRUE
GHR	21	24.55	24.79	245.47	-	-1.17	-1.64	-0.71	6.74	6.73	6.76	-4.4	0.00183	0.0416	MSTRG.8028	TRUE
TP53BP1	1	146.91	147	88.19	+	1.16	0.67	1.66	4.27	4.35	4.15	4.05	0.00278	0.0486	MSTRG.944	TRUE
SPAG8,HINT2	25	1.08	1.08	7.14	-	-1.16	-1.63	-0.7	5.07	4.91	5.28	-4.34	0.00195	0.0423	MSTRG.9209	TRUE
ATP5MC2	6	71.47	71.48	8.4	-	-1.16	-1.63	-0.7	8.1	7.99	8.24	-4.32	0.002	0.0426	MSTRG.13203	TRUE
CRAT	25	32.79	32.81	18.4	-	-1.16	-1.64	-0.67	9.27	9.19	9.38	-4.12	0.00256	0.0473	MSTRG.9464	TRUE
SCARF1,RILP	11	45.63	45.65	23.47	-	-1.16	-1.63	-0.69	5.31	5.24	5.41	-4.25	0.00217	0.0439	MSTRG.2709	TRUE
JPH2	22	34.3	34.37	66.9	-	-1.16	-1.64	-0.67	7.02	6.98	7.07	-4.12	0.00256	0.0473	MSTRG.8381	TRUE
PSMA4	1	117.29	117.3	10.32	+	1.16	0.66	1.65	5.44	5.49	5.37	4.03	0.00283	0.0488	MSTRG.697	TRUE
PRKCA	11	13.39	13.79	404.31	+	-1.16	-1.57	-0.74	4.44	4.32	4.59	-4.8	0.00114	0.0349	MSTRG.2206	TRUE
CPEB2	3	110.04	110.11	68.48	-	1.15	0.68	1.62	3.91	4.14	3.62	4.22	0.00225	0.0444	MSTRG.11012	TRUE
IL4I1,NUP62	10	19.89	19.93	36.63	-	1.15	0.67	1.64	4.24	4.35	4.1	4.11	0.00258	0.0474	MSTRG.1631	TRUE
CHCHD7	9	28.14	28.15	8.27	-	-1.15	-1.59	-0.72	4.88	4.77	5.02	-4.57	0.00148	0.0383	MSTRG.14965	TRUE
CARNS1	12	30.88	30.89	9.07	+	-1.15	-1.61	-0.69	6.37	6.23	6.55	-4.31	0.00201	0.0426	MSTRG.3271	TRUE
KANK3	7	6.03	6.04	12.02	-	-1.15	-1.56	-0.74	5.16	4.96	5.41	-4.77	0.00119	0.0353	MSTRG.13581	TRUE
ODC1	15	84.35	84.36	8.8	+	1.15	0.65	1.64	4.87	4.91	4.81	4	0.00295	0.0498	MSTRG.5030	TRUE
KAT5	12	29.56	29.57	7.11	+	1.14	0.69	1.6	3.95	4.06	3.79	4.27	0.00211	0.0436	MSTRG.3213	TRUE
PAIP2B	15	32.49	32.55	61.27	+	-1.14	-1.55	-0.74	5.43	5.42	5.43	-4.83	0.0011	0.0347	MSTRG.4723	TRUE
PDHB	16	31.58	31.59	5.64	+	-1.14	-1.63	-0.65	8.09	7.97	8.25	-4.01	0.0029	0.0494	MSTRG.5205	TRUE
PABPC4	2	18.48	18.5	15.55	+	-1.14	-1.62	-0.66	8.2	8.15	8.28	-4.08	0.00267	0.0479	MSTRG.6666	TRUE
STAU2	9	13.15	13.45	299.25	+	-1.13	-1.57	-0.7	5.71	5.65	5.77	-4.42	0.00176	0.0411	MSTRG.14917	TRUE
SEC61A1	16	2.14	2.16	21.95	+	1.13	0.67	1.6	4.54	4.61	4.46	4.16	0.00241	0.0457	MSTRG.5081	TRUE
CCT5	21	50.62	50.64	14.13	-	1.13	0.69	1.57	5.81	5.89	5.71	4.37	0.00187	0.0417	MSTRG.8095	TRUE
ESRRA	12	28.15	28.16	8.45	+	-1.12	-1.57	-0.67	7.68	7.53	7.87	-4.2	0.00229	0.0447	MSTRG.3154	TRUE
LOC100059091	6	67.81	67.81	3.54	-	1.12	0.71	1.53	5.18	5.32	4.99	4.61	0.00141	0.0372	MSTRG.13122	TRUE
MPC2	5	4.44	4.47	29.78	-	-1.11	-1.53	-0.7	6.25	6.08	6.47	-4.57	0.00149	0.0383	MSTRG.11953	TRUE
MIPEP	17	4.42	4.61	185.01	-	-1.11	-1.53	-0.7	5.38	5.2	5.62	-4.58	0.00147	0.0382	MSTRG.5634	TRUE
CHMP1A	3	36.77	36.78	9.39	-	1.11	0.67	1.54	4.87	4.91	4.83	4.27	0.00211	0.0436	MSTRG.10734	TRUE
PTPRM	8	35.58	36.35	772.47	+	-1.1	-1.55	-0.66	5.61	5.49	5.78	-4.17	0.00238	0.0455	MSTRG.14655	TRUE
ECH1	10	9.93	9.93	9.1	-	-1.1	-1.53	-0.67	7.15	7.09	7.22	-4.29	0.00206	0.0429	MSTRG.1365	TRUE
TRIAP1	8	16.09	16.1	1.99	+	-1.09	-1.56	-0.63	6.18	6.04	6.35	-3.99	0.00298	0.0499	MSTRG.14463	TRUE
CAMK2A	14	27.03	27.09	61.63	+	-1.09	-1.53	-0.66	7.49	7.36	7.66	-4.22	0.00222	0.0444	MSTRG.4141	TRUE
MAD2L2	2	40.15	40.16	5.17	+	-1.09	-1.55	-0.64	4.94	4.81	5.1	-4.03	0.00284	0.0489	MSTRG.6965	TRUE
DHRS4	1	163.76	163.77	11.51	+	-1.08	-1.54	-0.63	5.95	5.81	6.14	-4.02	0.00287	0.0492	MSTRG.1098	TRUE
NLN	21	8.36	8.45	90.73	-	-1.08	-1.53	-0.63	4.21	4.11	4.34	-4.03	0.0028	0.0486	MSTRG.7964	TRUE
FAM78A,LOC111770655	25	34.48	34.5	19.58	-	-1.08	-1.51	-0.65	5.27	5.27	5.28	-4.22	0.00224	0.0444	MSTRG.9484	TRUE
NSMF,PNPLA7	25	39.58	39.68	99.31	-	-1.06	-1.49	-0.63	6.41	6.3	6.57	-4.1	0.00258	0.0474	MSTRG.9582	TRUE
DHRS11,MRM1	11	36.18	36.25	75	+	-1.06	-1.49	-0.63	4.84	4.64	5.11	-4.1	0.00257	0.0473	MSTRG.2574	TRUE
TM7SF3	6	53.31	53.35	35.91	-	-1.06	-1.48	-0.63	5.61	5.54	5.7	-4.11	0.00255	0.0473	MSTRG.13048	TRUE
NA	4	49.51	49.52	7.97	+	-1.06	-1.49	-0.62	5.59	5.53	5.67	-4.04	0.00279	0.0486	MSTRG.11580	TRUE
ROBO4	7	34.42	34.43	13.66	-	-1.05	-1.47	-0.63	5.35	5.13	5.62	-4.15	0.00243	0.0459	MSTRG.13758	TRUE
ZBTB18	30	1.26	1.27	8.62	-	-1.05	-1.48	-0.62	6.64	6.59	6.72	-4.05	0.00275	0.0485	MSTRG.11102	TRUE
FUNDC2	X	127.52	127.54	20.39	+	-1.05	-1.47	-0.62	6.21	6.14	6.29	-4.1	0.00259	0.0474	MSTRG.15753	TRUE
COQ5	8	16.03	16.05	17.25	+	-1.04	-1.46	-0.62	5.37	5.24	5.55	-4.07	0.00267	0.0479	MSTRG.14458	TRUE
REXO2	7	23.28	23.29	10.65	+	1.04	0.61	1.46	4.48	4.52	4.43	4.01	0.00286	0.0491	MSTRG.13662	TRUE
