# Supplementary material for: Enriched Pathways of Calcium Regulation, Cellular/Oxidative Stress, Inflammation, and Cell Proliferation Characterize Gluteal Muscle of Standardbred Horses between Episodes of Recurrent Exertional Rhabdomyolysis
Source: Genes (Basel). 2022 Oct 14;13(10):1853. doi: 10.3390/genes13101853 (PMC9601720; doi:10.3390/genes13101853)
Supplement: Supplementary file 1 [file genes-13-01853-s001.zip › Archive/S6 TAble.xlsx]

## Sheet: Sheet1
GO and KEGG Pathwyas Enriched for Up-Regulated DEP
GO: Biological Processes
ID	Description	GeneRatio	BgRatio	pvalue	qvalue	geneID
GO: Cellular Component
ID	Description	GeneRatio	BgRatio	pvalue	qvalue	geneID
GO: Molecular Function
ID	Description	GeneRatio	BgRatio	pvalue	qvalue	geneID
KEGG Pathways
ID	Description	GeneRatio	BgRatio	pvalue	qvalue	geneID
GO and KEGG Pathwyas Enriched for Down-Regulated DEP
GO: Biological Processes
ID	Description	GeneRatio	BgRatio	pvalue	qvalue	geneID
Regulation
Stimulus
GO:0032102	negative regulation of response to external stimulus	5/12	11/330	1.04e-05	0.0043	MIF/F2/PADI2/PRDX2/APOA1
GO:0009605	response to external stimulus	6/12	51/330	0.00454	0.0309	MIF/F2/PADI2/CAT/PRDX2/APOA1
GO:0032101	regulation of response to external stimulus	5/12	17/330	0.000124	0.0172	MIF/F2/PADI2/PRDX2/APOA1
GO:0048584	positive regulation of response to stimulus	6/12	40/330	0.00117	0.0195	MIF/ILK/F2/CAT/PRDX2/APOA1
GO:0048583	regulation of response to stimulus	7/12	71/330	0.00513	0.0335	MIF/ILK/F2/PADI2/CAT/PRDX2/APOA1
GO:0048585	negative regulation of response to stimulus	5/12	34/330	0.00405	0.03	MIF/F2/PADI2/PRDX2/APOA1
GO:0006950	response to stress	8/12	93/330	0.00541	0.0345	MIF/ILK/F2/CAT/PRDX2/APOA1/EHD2/FH
GO:0071396	cellular response to lipid	3/12	10/330	0.00384	0.03	MIF/PADI2/PRDX2
Signal transduction
GO:1902533	positive regulation of intracellular signal transduction	6/12	23/330	4.13e-05	0.00855	MIF/ILK/F2/CAT/PRDX2/APOA1
GO:1902531	regulation of intracellular signal transduction	6/12	40/330	0.00117	0.0195	MIF/ILK/F2/CAT/PRDX2/APOA1
GO:0009967	positive regulation of signal transduction	6/12	33/330	0.000382	0.0195	MIF/ILK/F2/CAT/PRDX2/APOA1
GO:0009966	regulation of signal transduction	7/12	53/330	0.000791	0.0195	MIF/ILK/F2/PADI2/CAT/PRDX2/APOA1
GO:0023051	regulation of signaling	7/12	63/330	0.00243	0.0252	MIF/ILK/F2/PADI2/CAT/PRDX2/APOA1
GO:0023056	positive regulation of signaling	6/12	36/330	0.000639	0.0195	MIF/ILK/F2/CAT/PRDX2/APOA1
GO:0007166	cell surface receptor signaling pathway	6/12	45/330	0.00228	0.0243	MIF/ILK/F2/PADI2/PRDX2/APOA1
Biologic/metabolic process
GO:0065007	biological regulation	12/12	194/330	0.00147	0.0204	MIF/ILK/CCT6A/F2/PADI2/CAT/PRDX2/APOA1/MYBPH/EHD2/FH/PGP
GO:0009889	regulation of biosynthetic process	8/12	63/330	0.00031	0.0195	ILK/CCT6A/F2/PADI2/CAT/PRDX2/APOA1/PGP
GO:0009891	positive regulation of biosynthetic process	5/12	33/330	0.00353	0.03	ILK/CCT6A/F2/PADI2/APOA1
GO:0050789	regulation of biological process	12/12	181/330	0.000625	0.0195	MIF/ILK/CCT6A/F2/PADI2/CAT/PRDX2/APOA1/MYBPH/EHD2/FH/PGP
GO:0048518	positive regulation of biological process	10/12	118/330	0.000841	0.0195	MIF/ILK/CCT6A/F2/PADI2/CAT/PRDX2/APOA1/EHD2/FH
GO:0019222	regulation of metabolic process	10/12	108/330	0.000362	0.0195	MIF/ILK/CCT6A/F2/PADI2/CAT/PRDX2/APOA1/FH/PGP
GO:0009893	positive regulation of metabolic process	8/12	67/330	0.000495	0.0195	MIF/ILK/CCT6A/F2/PADI2/PRDX2/APOA1/FH
GO:0080090	regulation of primary metabolic process	9/12	95/330	0.000987	0.0195	MIF/ILK/CCT6A/F2/PADI2/CAT/PRDX2/APOA1/PGP
GO:0044093	positive regulation of molecular function	6/12	38/330	0.000875	0.0195	MIF/ILK/F2/CAT/PRDX2/APOA1
GO:0031325	positive regulation of cellular metabolic process	7/12	56/330	0.00114	0.0195	MIF/ILK/CCT6A/F2/PADI2/PRDX2/APOA1
GO:0031323	regulation of cellular metabolic process	9/12	97/330	0.00117	0.0195	MIF/ILK/CCT6A/F2/PADI2/CAT/PRDX2/APOA1/PGP
GO:0048522	positive regulation of cellular process	9/12	102/330	0.00178	0.0219	MIF/ILK/CCT6A/F2/PADI2/CAT/PRDX2/APOA1/EHD2
GO:0060255	regulation of macromolecule metabolic process	8/12	88/330	0.00367	0.03	MIF/ILK/CCT6A/F2/PADI2/CAT/PRDX2/APOA1
GO:0010604	positive regulation of macromolecule metabolic process	6/12	51/330	0.00454	0.0309	MIF/ILK/CCT6A/F2/PADI2/PRDX2
GO:0043170	macromolecule metabolic process	10/12	131/330	0.00223	0.0243	MIF/ILK/CCT6A/F2/PADI2/CAT/PRDX2/APOA1/FH/PGP
Phosphorylation/kinase
GO:0033674	positive regulation of kinase activity	4/12	12/330	0.000431	0.0195	MIF/ILK/F2/PRDX2
GO:0045860	positive regulation of protein kinase activity	3/12	10/330	0.00384	0.03	MIF/ILK/PRDX2
GO:0043549	regulation of kinase activity	4/12	20/330	0.00358	0.03	MIF/ILK/F2/PRDX2
GO:0042327	positive regulation of phosphorylation	4/12	20/330	0.00358	0.03	MIF/ILK/F2/PRDX2
GO:0001932	regulation of protein phosphorylation	5/12	26/330	0.00112	0.0195	MIF/ILK/F2/PRDX2/APOA1
GO:0042325	regulation of phosphorylation	5/12	34/330	0.00405	0.03	MIF/ILK/F2/PRDX2/APOA1
GO:0001934	positive regulation of protein phosphorylation	4/12	16/330	0.00146	0.0204	MIF/ILK/F2/PRDX2
Protein modification
GO:0051347	positive regulation of transferase activity	4/12	12/330	0.000431	0.0195	MIF/ILK/F2/PRDX2
GO:0043085	positive regulation of catalytic activity	5/12	28/330	0.00161	0.0208	MIF/ILK/F2/PRDX2/APOA1
GO:0031401	positive regulation of protein modification process	4/12	17/330	0.00187	0.0219	MIF/ILK/F2/PRDX2
GO:0031399	regulation of protein modification process	5/12	34/330	0.00405	0.03	MIF/ILK/F2/PRDX2/APOA1
GO:0051171	regulation of nitrogen compound metabolic process	8/12	91/330	0.00465	0.0311	MIF/ILK/CCT6A/F2/PADI2/CAT/PRDX2/APOA1
GO:0051173	positive regulation of nitrogen compound metabolic process	6/12	51/330	0.00454	0.0309	MIF/ILK/CCT6A/F2/PADI2/PRDX2
GO:0018193	peptidyl-amino acid modification	4/12	21/330	0.00434	0.0309	MIF/ILK/PADI2/APOA1
Cell communication
GO:0010647	positive regulation of cell communication	6/12	35/330	0.000542	0.0195	MIF/ILK/F2/CAT/PRDX2/APOA1
GO:0010646	regulation of cell communication	7/12	59/330	0.00159	0.0208	MIF/ILK/F2/PADI2/CAT/PRDX2/APOA1
Inflammation
GO:0002682	regulation of immune system process	5/12	27/330	0.00134	0.0199	MIF/F2/PADI2/PRDX2/APOA1
GO:0006954	inflammatory response	4/12	12/330	0.000431	0.0195	MIF/F2/PRDX2/APOA1
GO:0044260	cellular macromolecule metabolic process	10/12	119/330	0.00091	0.0195	MIF/ILK/CCT6A/F2/PADI2/CAT/PRDX2/APOA1/FH/PGP
GO:0019221	cytokine-mediated signaling pathway	4/1	15/330	0.00112	0.0195	MIF/ILK/PADI2/APOA1
GO:0002252	immune effector process	6/12	44/330	0.00201	0.0226	MIF/F2/PADI2/CAT/PRDX2/APOA1
GO:0006935	chemotaxis	3/12	10/330	0.00384	0.03	MIF/PADI2/APOA1
GO:0042330	taxis	3/12	10/330	0.00384	0.03	MIF/PADI2/APOA1
Cell proliferation
GO:0045595	regulation of cell differentiation	5/12	29/330	0.0019	0.0219	ILK/F2/PRDX2/APOA1/EHD2
GO:0050793	regulation of developmental process	6/12	53/330	0.00559	0.0346	MIF/ILK/F2/PRDX2/APOA1/EHD2
GO:0016477	cell migration	5/12	25/330	0.000919	0.0195	MIF/ILK/F2/PADI2/APOA1
GO:0048870	cell motility	5/12	27/330	0.00134	0.0199	MIF/ILK/F2/PADI2/APOA1
GO:0051674	localization of cell	5/12	27/330	0.00134	0.0199	MIF/ILK/F2/PADI2/APOA1
GO:0008283	cell proliferation	5/12	29/330	0.0019	0.0219	MIF/ILK/F2/PRDX2/APOA1
GO:0009611	response to wounding	5/12	31/330	0.00262	0.0259	ILK/F2/PRDX2/APOA1/EHD2
GO:0001775	cell activation	6/12	47/330	0.00291	0.027	MIF/ILK/F2/PADI2/CAT/PRDX2
Response
Coagulation
GO:0007596	blood coagulation	4/12	19/330	0.00293	0.027	ILK/F2/PRDX2/EHD2
GO:0050817	coagulation	4/12	19/330	0.00293	0.027	ILK/F2/PRDX2/EHD2
GO:0007599	hemostasis	4/12	21/330	0.00434	0.0309	ILK/F2/PRDX2/EHD2
Other
GO:0007568	aging	3/12	11/330	0.00517	0.0335	MIF/ILK/CAT
GO:0090304	nucleic acid metabolic process	6/12	53/330	0.00559	0.0346	ILK/CCT6A/PADI2/CAT/PRDX2/FH
GO:0040011	locomotion	5/12	31/330	0.00262	0.0259	MIF/ILK/F2/PADI2/APOA1
GO: Cellular Component
ID	Description	GeneRatio	BgRatio	pvalue	qvalue	geneID
GO: Molecular Function
ID	Description	GeneRatio	BgRatio	pvalue	qvalue	geneID
GO:0005102	signaling receptor binding	6/12	34/331	0.000449	0.031	MIF/ILK/F2/PADI2/CAT/APOA1
KEGG Pathways
ID	Description	GeneRatio	BgRatio	pvalue	qvalue	geneID
