# Supplementary material for: Enriched Pathways of Calcium Regulation, Cellular/Oxidative Stress, Inflammation, and Cell Proliferation Characterize Gluteal Muscle of Standardbred Horses between Episodes of Recurrent Exertional Rhabdomyolysis
Source: Genes (Basel). 2022 Oct 14;13(10):1853. doi: 10.3390/genes13101853 (PMC9601720; doi:10.3390/genes13101853)
Supplement: Supplementary file 1 [file genes-13-01853-s001.zip › Archive/S5 TAble.xlsx]

## Sheet: Sheet1
Proteomics FDR < 0.10
GENE ID	Log2FC	Chr	Start MB	End MB	Strand	Genbank	Log2FC	Adj.P.Val	Product
MYH15	1.75	19	51.15	51.28	+	XP_023478934.1	1.75	0.0241	myosin-15
CSRP3	1.16	Contig14868	0.09	0.11	+	XP_001505029.1	1.16	0.0455	cysteine and glycine-rich protein 3
PDLIM3	1	27	24.7	24.74	+	XP_023486521.1	1	0.0456	Cluster of PDZ and LIM domain protein 3
ATP5MG	1.24	7	26.8	26.8	+	XP_001502907.1	1.24	0.0456	ATP synthase subunit g mitochondrial
LOC111767815	1.35	14	42.05	42.05	-	XP_023473474.1	1.35	0.0456	cytochrome b-c1 complex subunit 8
RTN4	1.59	15	46.17	46.25	+	XP_001496876.3	1.59	0.0456	reticulon-4 isoform X4
F2	-0.65	12	11.32	11.33	+	XP_001490892.4	-0.65	0.0466	prothrombin
MIF	-0.7	8	3.36	3.36	-	XP_001489661.1	-0.7	0.0475	macrophage migration inhibitory factor
CCT6A	-0.69	13	19.05	19.06	-	XP_001499464.1	-0.69	0.0475	T-complex protein 1 subunit zeta
APOA1	-0.58	7	25.39	25.39	-	XP_005611649.1	-0.58	0.0475	apolipoprotein A-I
CYC1	0.67	9	84.88	84.88	+	XP_023505076.1	0.67	0.0475	cytochrome c1 heme protein mitochondrial
MYOZ1	0.68	1	61.84	61.85	-	XP_001503948.1	0.68	0.0475	myozenin-1
IDH3B	0.77	22	20.57	20.58	+	XP_001497133.1	0.77	0.0475	isocitrate dehydrogenase [NAD] subunit beta mitochondrial isoform X2
HSPA8	0.79	7	30.9	30.9	-	NP_001075247.1	0.79	0.0475	heat shock cognate 71 kDa protein
DES	0.79	6	8.7	8.7	+	XP_001492052.2	0.79	0.0475	desmin
TPM3	0.93	5	40.11	40.14	+	XP_001496180.3	0.93	0.0475	tropomyosin alpha-3 chain isoform X4
ATP5PF	1.07	26	24.1	24.11	-	XP_001500049.1	1.07	0.0475	ATP synthase-coupling factor 6 mitochondrial
FHL1	1.13	X	112.29	112.35	+	XP_023490077.1	1.13	0.0475	four and a half LIM domains protein 1 isoform X3
SOD2	1.15	31	8.61	8.62	+	NP_001075986.1	1.15	0.0475	superoxide dismutase [Mn] mitochondrial precursor
HADHB	1.22	15	70.84	70.88	-	XP_001918227.2	1.22	0.0475	trifunctional enzyme subunit beta mitochondrial
NDUFB7	1.23	7	45.79	45.79	+	XP_023500969.1	1.23	0.0475	Cluster of NADH dehydrogenase [ubiquinone] 1 beta subcomplex subunit 7
TNNI1	1.43	30	29.79	29.8	-	XP_014593588.1	1.43	0.0475	troponin I slow skeletal muscle
COX6A2	1.81	13	19.56	19.56	+	XP_001500382.1	1.81	0.0475	cytochrome c oxidase subunit 6A2 mitochondrial
MYL1	1.91	6	0.7	0.72	-	XP_023498021.1	1.91	0.0475	myosin light chain 1/3 skeletal muscle isoform isoform X1
PRDX2	-0.58	7	46.87	46.88	+	XP_023501083.1	-0.58	0.052	Cluster of peroxiredoxin-2
CS	0.61	6	74.84	74.86	-	NP_001182444.1	0.61	0.052	citrate synthase mitochondrial
MYOM1	0.69	8	46.4	46.56	-	XP_023503325.1	0.69	0.052	Cluster of myomesin-1
LOC100062893	0.79	11	53.22	53.24	-	XP_001504901.1	0.79	0.052	myosin-8
VDAC2	0.85	1	63.14	63.15	+	XP_001504022.1	0.85	0.052	voltage-dependent anion-selective channel protein 2
PDLIM5	0.87	3	44.87	45.07	-	XP_023493482.1	0.87	0.052	PDZ and LIM domain protein 5 isoform X9
SUCLA2	0.88	17	22.88	22.92	+	XP_001490027.4	0.88	0.052	succinate--CoA ligase [ADP-forming] subunit beta mitochondrial
UQCRB	1.55	9	44.28	44.29	-	XP_001490464.1	1.55	0.052	cytochrome b-c1 complex subunit 7
LOC100055813	1.86	9	47.44	47.46	-	XP_001492054.1	1.86	0.052	cytochrome c oxidase subunit 6C
ENO2	1.18	6	35.39	35.4	+	XP_001497628.2	1.18	0.0526	gamma-enolase
ILK	-0.7	7	77.75	77.75	+	XP_005612179.1	-0.7	0.0619	integrin-linked protein kinase isoform X2
FH	-0.51	30	3.45	3.48	+	XP_023488568.1	-0.51	0.0619	fumarate hydratase mitochondrial
LOC100053634	0.54	10	1.09	1.09	-	XP_023505217.1	0.54	0.0619	cytochrome b-c1 complex subunit Rieske mitochondrial
YWHAE	0.58	11	45.4	45.45	-	XP_001504337.1	0.58	0.0619	Cluster of 14-3-3 protein epsilon
ALDOC	0.63	11	42.84	42.85	-	XP_001504195.1	0.63	0.0619	fructose-bisphosphate aldolase C
SYNPO2	0.63	2	108.76	108.93	-	XP_001503289.1	0.63	0.0619	synaptopodin-2
UQCRC1	0.64	16	39.92	39.93	+	XP_005600748.2	0.64	0.0619	Cluster of cytochrome b-c1 complex subunit 1 mitochondrial
MYL3	0.67	16	41.55	41.56	+	XP_001500321.1	0.67	0.0619	myosin light chain 3
EEF1A2	0.73	22	50.23	50.24	-	XP_023482695.1	0.73	0.0619	elongation factor 1-alpha 2
GOT1	0.78	1	30.38	30.41	+	XP_001501094.1	0.78	0.0619	aspartate aminotransferase cytoplasmic
AKR1B1	1.19	4	88.52	88.53	-	XP_001500782.3	1.19	0.0619	aldose reductase
PADI2	-0.6	2	36.68	36.72	+	NP_001157294.1	-0.6	0.0655	protein-arginine deiminase type-2
TPM1	0.71	1	130.29	130.32	-	XP_023471937.1	0.71	0.0655	tropomyosin alpha-1 chain isoform X5
NDUFA2	0.71	Contig62106	0.03	0.03	-	XP_001504210.2	0.71	0.072	Cluster of NADH dehydrogenase [ubiquinone] 1 alpha subcomplex subunit 2
MYBPH	-0.53	30	31.26	31.27	-	XP_005608136.1	-0.53	0.0731	myosin-binding protein H
PEBP1	0.65	8	17.86	17.86	-	XP_001490739.1	0.65	0.075	phosphatidylethanolamine-binding protein 1
SPI2	1.15	24	37.43	37.45	-	XP_023483487.1	1.15	0.0751	alpha-1-antiproteinase 2 isoform X1
EHD2	-0.52	10	17.96	17.97	+	XP_023505776.1	-0.52	0.0797	EH domain-containing protein 2
CAT	-0.59	12	1.21	1.26	+	XP_001914753.3	-0.59	0.0819	Cluster of catalase
MRPS36	0.54	21	5.41	5.42	-	XP_001491216.1	0.54	0.0843	28S ribosomal protein S36 mitochondrial
PYGM	0.47	12	28.6	28.61	-	NP_001138725.1	0.47	0.0847	glycogen phosphorylase muscle form
LOC100065068	0.88	24	37.41	37.42	-	NP_001304178.1	0.88	0.0847	alpha-1-antiproteinase 2-like precursor
GYG1	0.55	16	83.39	83.42	+	XP_023476846.1	0.55	0.0874	glycogenin-1
PGAM2	0.75	4	14.82	14.82	-	XP_001495686.1	0.75	0.0874	phosphoglycerate mutase 2
MYOT	1.01	14	37.81	37.83	-	XP_014586147.1	1.01	0.0874	myotilin isoform X1
TNNI2	0.62	12	34.2	34.2	+	XP_023510436.1	0.62	0.0877	troponin I fast skeletal muscle
NDUFS2	0.47	5	32.41	32.42	+	XP_001503853.1	0.47	0.0884	NADH dehydrogenase [ubiquinone] iron-sulfur protein 2 mitochondrial
SLC25A4	0.52	27	25.05	25.05	-	XP_001491279.3	0.52	0.0884	ADP/ATP translocase 1
ATP5F1D	0.73	7	0.64	0.64	+	XP_023502124.1	0.73	0.09	ATP synthase subunit delta mitochondrial
HBA	-0.61	13	43.64	43.64	-	NP_001078901.1	-0.61	0.0911	hemoglobin subunit alpha
PGP	-0.48	13	41.81	41.81	+	XP_023472328.1	-0.48	0.0918	glycerol-3-phosphate phosphatase
LOC100051878	-0.45	2	12.25	12.26	-	XP_001495144.1	-0.45	0.0921	Cluster of cytochrome b-c1 complex subunit 6 mitochondrial
PPA2	0.53	2	119.87	119.95	+	XP_023492554.1	0.53	0.0921	Cluster of inorganic pyrophosphatase 2 mitochondrial
ATP5F1B	0.43	6	75.09	75.1	-	NP_001182454.1	0.43	0.0939	ATP synthase subunit beta mitochondrial
HSPA1A	0.48	20	32.43	32.43	+	NP_001243852.1	0.48	0.0939	heat shock 70kDa protein 1A
AHSG	1.15	19	27.08	27.08	+	XP_005601929.1	1.15	0.0988	alpha-2-HS-glycoprotein
