# Supplementary material for: Enriched Pathways of Calcium Regulation, Cellular/Oxidative Stress, Inflammation, and Cell Proliferation Characterize Gluteal Muscle of Standardbred Horses between Episodes of Recurrent Exertional Rhabdomyolysis
Source: Genes (Basel). 2022 Oct 14;13(10):1853. doi: 10.3390/genes13101853 (PMC9601720; doi:10.3390/genes13101853)
Supplement: Supplementary file 1 [file genes-13-01853-s001.zip › Archive/S4 Table .xlsx]

## Sheet: Sheet1
GO and KEGG Pathwyas Enriched for Down-Regulated DEG
GO: Biological Processes
ID	Description	GeneRatio	BgRatio	pvalue	qvalue	geneID
Purine nucleotide
GO:0009206	purine ribonucleoside triphosphate biosynthetic process	14/285	48/10670	1.46e-11	1.07e-09	AK4/ATP5MC1/SLC25A12/ATP5PO/ATP5PF/ATP5F1A/ATP5PB/ATP5MC3/CYC1/ATP5F1C/ATP5ME/ATP5PD/ATP5F1B/ATP5MC2
GO:0009145	purine nucleoside triphosphate biosynthetic process	14/285	49/10670	2e-11	1.39e-09	AK4/ATP5MC1/SLC25A12/ATP5PO/ATP5PF/ATP5F1A/ATP5PB/ATP5MC3/CYC1/ATP5F1C/ATP5ME/ATP5PD/ATP5F1B/ATP5MC2
GO:0009201	ribonucleoside triphosphate biosynthetic process	14/285	54/10670	8.52e-11	5.4e-09	AK4/ATP5MC1/SLC25A12/ATP5PO/ATP5PF/ATP5F1A/ATP5PB/ATP5MC3/CYC1/ATP5F1C/ATP5ME/ATP5PD/ATP5F1B/ATP5MC2
GO:0009142	nucleoside triphosphate biosynthetic process	14/285	62/10670	6.3e-10	3.45e-08	AK4/ATP5MC1/SLC25A12/ATP5PO/ATP5PF/ATP5F1A/ATP5PB/ATP5MC3/CYC1/ATP5F1C/ATP5ME/ATP5PD/ATP5F1B/ATP5MC2
GO:0033865	nucleoside bisphosphate metabolic process	14/285	102/10670	4.94e-07	1.74e-05	PIPOX/PANK1/ACOT11/SUCLA2/PDHA1/AASS/SUCLG2/MPC1/DLD/OGDH/PDHX/DLAT/PDHB/MPC2
GO:0033875	ribonucleoside bisphosphate metabolic process	14/285	102/10670	4.94e-07	1.74e-05	PIPOX/PANK1/ACOT11/SUCLA2/PDHA1/AASS/SUCLG2/MPC1/DLD/OGDH/PDHX/DLAT/PDHB/MPC2
GO:0034032	purine nucleoside bisphosphate metabolic process	14/285	102/10670	4.94e-07	1.74e-05	PIPOX/PANK1/ACOT11/SUCLA2/PDHA1/AASS/SUCLG2/MPC1/DLD/OGDH/PDHX/DLAT/PDHB/MPC2
GO:0009205	purine ribonucleoside triphosphate metabolic process	15/285	61/10670	4.07e-11	2.7e-09	AK4/ATP5MC1/SLC25A12/ATP5PO/ATP5PF/ATP5F1A/RHOQ/ATP5PB/ATP5MC3/CYC1/ATP5F1C/ATP5ME/ATP5PD/ATP5F1B/ATP5MC2
GO:0009199	ribonucleoside triphosphate metabolic process	15/285	67/10670	1.73e-10	1.05e-08	AK4/ATP5MC1/SLC25A12/ATP5PO/ATP5PF/ATP5F1A/RHOQ/ATP5PB/ATP5MC3/CYC1/ATP5F1C/ATP5ME/ATP5PD/ATP5F1B/ATP5MC2
GO:0009144	purine nucleoside triphosphate metabolic process	15/285	69/10670	2.7e-10	1.6e-08	AK4/ATP5MC1/SLC25A12/ATP5PO/ATP5PF/ATP5F1A/RHOQ/ATP5PB/ATP5MC3/CYC1/ATP5F1C/ATP5ME/ATP5PD/ATP5F1B/ATP5MC2
GO:0009141	nucleoside triphosphate metabolic process	15/285	88/10670	9.58e-09	4.31e-07	AK4/ATP5MC1/SLC25A12/ATP5PO/ATP5PF/ATP5F1A/RHOQ/ATP5PB/ATP5MC3/CYC1/ATP5F1C/ATP5ME/ATP5PD/ATP5F1B/ATP5MC2
GO:0009152	purine ribonucleotide biosynthetic process	24/285	138/10670	1.9e-13	1.76e-11	AK4/ATP5MC1/PANK1/ADCY5/SLC25A12/ADCY2/ATP5PO/PDHA1/ATP5PF/ATP5F1A/MPC1/DLD/ATP5PB/ATP5MC3/CYC1/ATP5F1C/ATP5ME/ATP5PD/ATP5F1B/PDHX/DLAT/ATP5MC2/PDHB/MPC2
GO:0009260	ribonucleotide biosynthetic process	24/285	150/10670	1.26e-12	1.1e-10	AK4/ATP5MC1/PANK1/ADCY5/SLC25A12/ADCY2/ATP5PO/PDHA1/ATP5PF/ATP5F1A/MPC1/DLD/ATP5PB/ATP5MC3/CYC1/ATP5F1C/ATP5ME/ATP5PD/ATP5F1B/PDHX/DLAT/ATP5MC2/PDHB/MPC2
GO:0046390	ribose phosphate biosynthetic process	24/285	156/10670	3.03e-12	2.56e-10	AK4/ATP5MC1/PANK1/ADCY5/SLC25A12/ADCY2/ATP5PO/PDHA1/ATP5PF/ATP5F1A/MPC1/DLD/ATP5PB/ATP5MC3/CYC1/ATP5F1C/ATP5ME/ATP5PD/ATP5F1B/PDHX/DLAT/ATP5MC2/PDHB/MPC2
GO:0006164	purine nucleotide biosynthetic process	25/285	149/10670	1.37e-13	1.32e-11	NOS2/AK4/ATP5MC1/PANK1/ADCY5/SLC25A12/ADCY2/ATP5PO/PDHA1/ATP5PF/ATP5F1A/MPC1/DLD/ATP5PB/ATP5MC3/CYC1/ATP5F1C/ATP5ME/ATP5PD/ATP5F1B/PDHX/DLAT/ATP5MC2/PDHB/MPC2
GO:0072522	purine-containing compound biosynthetic process	26/285	156/10670	5.13e-14	5.5e-12	NOS2/AK4/ATP5MC1/PANK1/ADCY5/SLC25A12/ADCY2/ATP5PO/PDHA1/ATP5PF/ATP5F1A/MPC1/DLD/ATP5PB/GMPR/ATP5MC3/CYC1/ATP5F1C/ATP5ME/ATP5PD/ATP5F1B/PDHX/DLAT/ATP5MC2/PDHB/MPC2
GO:0009165	nucleotide biosynthetic process	27/285	214/10670	1.55e-11	1.11e-09	NOS2/AK4/ATP5MC1/NMRK2/PANK1/ADCY5/SLC25A12/IDH2/ADCY2/ATP5PO/PDHA1/ATP5PF/ATP5F1A/MPC1/DLD/ATP5PB/ATP5MC3/CYC1/ATP5F1C/ATP5ME/ATP5PD/ATP5F1B/PDHX/DLAT/ATP5MC2/PDHB/MPC2
GO:1901293	nucleoside phosphate biosynthetic process	27/285	218/10670	2.41e-11	1.64e-09	NOS2/AK4/ATP5MC1/NMRK2/PANK1/ADCY5/SLC25A12/IDH2/ADCY2/ATP5PO/PDHA1/ATP5PF/ATP5F1A/MPC1/DLD/ATP5PB/ATP5MC3/CYC1/ATP5F1C/ATP5ME/ATP5PD/ATP5F1B/PDHX/DLAT/ATP5MC2/PDHB/MPC2
GO:0009150	purine ribonucleotide metabolic process	38/285	309/10670	1.85e-15	2.87e-13	PIPOX/GPD1/AK4/EPHA2/PDE4B/MLXIPL/ATP5MC1/PANK1/ACOT11/ADCY5/SLC25A12/SUCLA2/ADCY2/ATP5PO/PDHA1/AASS/SUCLG2/ATP5PF/ATP5F1A/MPC1/RHOQ/DLD/ATP5PB/GMPR/OGDH/PDE4A/ATP5MC3/CYC1/ATP5F1C/ATP5ME/PFKFB1/ATP5PD/ATP5F1B/PDHX/DLAT/ATP5MC2/PDHB/MPC2
GO:0009259	ribonucleotide metabolic process	38/285	323/10670	8.01e-15	1.01e-12	PIPOX/GPD1/AK4/EPHA2/PDE4B/MLXIPL/ATP5MC1/PANK1/ACOT11/ADCY5/SLC25A12/SUCLA2/ADCY2/ATP5PO/PDHA1/AASS/SUCLG2/ATP5PF/ATP5F1A/MPC1/RHOQ/DLD/ATP5PB/GMPR/OGDH/PDE4A/ATP5MC3/CYC1/ATP5F1C/ATP5ME/PFKFB1/ATP5PD/ATP5F1B/PDHX/DLAT/ATP5MC2/PDHB/MPC2
GO:0019693	ribose phosphate metabolic process	38/285	332/10670	1.96e-14	2.19e-12	PIPOX/GPD1/AK4/EPHA2/PDE4B/MLXIPL/ATP5MC1/PANK1/ACOT11/ADCY5/SLC25A12/SUCLA2/ADCY2/ATP5PO/PDHA1/AASS/SUCLG2/ATP5PF/ATP5F1A/MPC1/RHOQ/DLD/ATP5PB/GMPR/OGDH/PDE4A/ATP5MC3/CYC1/ATP5F1C/ATP5ME/PFKFB1/ATP5PD/ATP5F1B/PDHX/DLAT/ATP5MC2/PDHB/MPC2
GO:0006163	purine nucleotide metabolic process	40/285	329/10670	4.65e-16	7.63e-14	PIPOX/NOS2/GPD1/AK4/EPHA2/PDE4B/NT5C1A/MLXIPL/ATP5MC1/PANK1/ACOT11/ADCY5/SLC25A12/SUCLA2/ADCY2/ATP5PO/PDHA1/AASS/SUCLG2/ATP5PF/ATP5F1A/MPC1/RHOQ/DLD/ATP5PB/GMPR/OGDH/PDE4A/ATP5MC3/CYC1/ATP5F1C/ATP5ME/PFKFB1/ATP5PD/ATP5F1B/PDHX/DLAT/ATP5MC2/PDHB/MPC2
GO:0072521	purine-containing compound metabolic process	40/285	348/10670	3.25e-15	4.77e-13	PIPOX/NOS2/GPD1/AK4/EPHA2/PDE4B/NT5C1A/MLXIPL/ATP5MC1/PANK1/ACOT11/ADCY5/SLC25A12/SUCLA2/ADCY2/ATP5PO/PDHA1/AASS/SUCLG2/ATP5PF/ATP5F1A/MPC1/RHOQ/DLD/ATP5PB/GMPR/OGDH/PDE4A/ATP5MC3/CYC1/ATP5F1C/ATP5ME/PFKFB1/ATP5PD/ATP5F1B/PDHX/DLAT/ATP5MC2/PDHB/MPC2
GO:0009117	nucleotide metabolic process	42/285	417/10670	6.48e-14	6.69e-12	PIPOX/NOS2/GPD1/AK4/EPHA2/PDE4B/NT5C1A/MLXIPL/ATP5MC1/NMRK2/PANK1/ACOT11/ADCY5/SLC25A12/SUCLA2/IDH2/ADCY2/ATP5PO/PDHA1/AASS/SUCLG2/ATP5PF/ATP5F1A/MPC1/RHOQ/DLD/ATP5PB/GMPR/OGDH/PDE4A/ATP5MC3/CYC1/ATP5F1C/ATP5ME/PFKFB1/ATP5PD/ATP5F1B/PDHX/DLAT/ATP5MC2/PDHB/MPC2
GO:0006753	nucleoside phosphate metabolic process	42/285	424/10670	1.15e-13	1.14e-11	PIPOX/NOS2/GPD1/AK4/EPHA2/PDE4B/NT5C1A/MLXIPL/ATP5MC1/NMRK2/PANK1/ACOT11/ADCY5/SLC25A12/SUCLA2/IDH2/ADCY2/ATP5PO/PDHA1/AASS/SUCLG2/ATP5PF/ATP5F1A/MPC1/RHOQ/DLD/ATP5PB/GMPR/OGDH/PDE4A/ATP5MC3/CYC1/ATP5F1C/ATP5ME/PFKFB1/ATP5PD/ATP5F1B/PDHX/DLAT/ATP5MC2/PDHB/MPC2
GO:0055086	nucleobase-containing small molecule metabolic process	42/285	481/10670	7.86e-12	6.09e-10	PIPOX/NOS2/GPD1/AK4/EPHA2/PDE4B/NT5C1A/MLXIPL/ATP5MC1/NMRK2/PANK1/ACOT11/ADCY5/SLC25A12/SUCLA2/IDH2/ADCY2/ATP5PO/PDHA1/AASS/SUCLG2/ATP5PF/ATP5F1A/MPC1/RHOQ/DLD/ATP5PB/GMPR/OGDH/PDE4A/ATP5MC3/CYC1/ATP5F1C/ATP5ME/PFKFB1/ATP5PD/ATP5F1B/PDHX/DLAT/ATP5MC2/PDHB/MPC2
GO:0045981	positive regulation of nucleotide metabolic process	5/285	30/10670	0.00108	0.0198	NOS2/GPD1/MLXIPL/SLC25A12/PFKFB1
GO:1900544	positive regulation of purine nucleotide metabolic process	5/285	30/10670	0.00108	0.0198	NOS2/GPD1/MLXIPL/SLC25A12/PFKFB1
GO:0009187	cyclic nucleotide metabolic process	5/285	31/10670	0.00126	0.0223	EPHA2/PDE4B/ADCY5/ADCY2/PDE4A
GO:0033866	nucleoside bisphosphate biosynthetic process	8/285	58/10670	0.000141	0.00341	PANK1/PDHA1/MPC1/DLD/PDHX/DLAT/PDHB/MPC2
GO:0034030	ribonucleoside bisphosphate biosynthetic process	8/285	58/10670	0.000141	0.00341	PANK1/PDHA1/MPC1/DLD/PDHX/DLAT/PDHB/MPC2
GO:0034033	purine nucleoside bisphosphate biosynthetic process	8/285	58/10670	0.000141	0.00341	PANK1/PDHA1/MPC1/DLD/PDHX/DLAT/PDHB/MPC2
Electron transport
GO:0045333	cellular respiration	54/285	156/10670	2.16e-46	6.02e-43	NOS2/GPD1/NNT/MDH1/ACO2/SLC25A12/SUCLA2/IDH2/ETFA/UQCRC2/PDHA1/COQ10A/SUCLG2/ME2/COX5A/UQCRC1/NDUFS1/MDH2/NDUFS3/CYCS/DLD/NDUFA10/IMMP2L/OGDH/NDUFB8/SDHB/NDUFV2/NDUFS2/CS/CYC1/NDUFB3/SDHA/NDUFA3/NDUFS4/IDH3B/NDUFB5/NDUFA12/NDUFA9/SDHC/ALDH5A1/SIRT3/COX4I1/NDUFB1/NDUFV1/COQ9/NDUFA4/NDUFA6/NDUFA5/DLAT/FH/NDUFA7/NDUFA1/NDUFA8/PDHB
GO:0006119	oxidative phosphorylation	45/285	107/10670	3.6e-43	5.03e-40	AK4/MLXIPL/ATP5MC1/PPIF/NIPSNAP2/UQCRC2/ATP5PO/ATP5PF/COX5A/ATP5F1A/UQCRC1/NDUFS1/NDUFS3/CYCS/DLD/ATP5PB/NDUFA10/NDUFB8/NDUFV2/NDUFS2/ATP5MC3/CYC1/NDUFB3/SDHA/ATP5F1C/ATP5ME/NDUFA3/ATP5PD/NDUFS4/NDUFB5/NDUFA12/NDUFA9/SDHC/ATP5F1B/COX4I1/NDUFB1/NDUFV1/COQ9/NDUFA4/NDUFA6/NDUFA5/NDUFA7/NDUFA1/NDUFA8/ATP5MC2
GO:0022904	respiratory electron transport chain	36/285	88/10670	4.5e-34	2.51e-31	GPD1/SLC25A12/ETFA/UQCRC2/COX5A/UQCRC1/NDUFS1/NDUFS3/CYCS/DLD/NDUFA10/IMMP2L/NDUFB8/SDHB/NDUFV2/NDUFS2/CYC1/NDUFB3/SDHA/NDUFA3/NDUFS4/NDUFB5/NDUFA12/NDUFA9/SDHC/ALDH5A1/COX4I1/NDUFB1/NDUFV1/COQ9/NDUFA4/NDUFA6/NDUFA5/NDUFA7/NDUFA1/NDUFA8
GO:0046034	ATP metabolic process	50/285	235/10670	1.78e-31	8.28e-29	GPD1/AK4/ATP1A2/MLXIPL/ATP5MC1/PPIF/NIPSNAP2/SLC25A12/UQCRC2/ATP5PO/ATP5PF/COX5A/ATP5F1A/UQCRC1/NDUFS1/NDUFS3/CYCS/DLD/ATP5PB/NDUFA10/OGDH/NDUFB8/NDUFV2/NDUFS2/ATP5MC3/CYC1/NDUFB3/SDHA/ATP5F1C/ATP5ME/PFKFB1/NDUFA3/ATP5PD/NDUFS4/NDUFB5/NDUFA12/NDUFA9/SDHC/ATP5F1B/COX4I1/NDUFB1/NDUFV1/COQ9/NDUFA4/NDUFA6/NDUFA5/NDUFA7/NDUFA1/NDUFA8/ATP5MC2
GO:0042775	mitochondrial ATP synthesis coupled electron transport	30/285	69/10670	1.71e-29	6.82e-27	UQCRC2/COX5A/UQCRC1/NDUFS1/NDUFS3/CYCS/DLD/NDUFA10/NDUFB8/NDUFV2/NDUFS2/CYC1/NDUFB3/SDHA/NDUFA3/NDUFS4/NDUFB5/NDUFA12/NDUFA9/SDHC/COX4I1/NDUFB1/NDUFV1/COQ9/NDUFA4/NDUFA6/NDUFA5/NDUFA7/NDUFA1/NDUFA8
GO:0042773	ATP synthesis coupled electron transport	30/285	70/10670	2.92e-29	1.02e-26	UQCRC2/COX5A/UQCRC1/NDUFS1/NDUFS3/CYCS/DLD/NDUFA10/NDUFB8/NDUFV2/NDUFS2/CYC1/NDUFB3/SDHA/NDUFA3/NDUFS4/NDUFB5/NDUFA12/NDUFA9/SDHC/COX4I1/NDUFB1/NDUFV1/COQ9/NDUFA4/NDUFA6/NDUFA5/NDUFA7/NDUFA1/NDUFA8
GO:0022900	electron transport chain	38/285	133/10670	4.1e-29	1.27e-26	GPD1/SLC25A12/ETFA/UQCRC2/ME2/COX5A/UQCRC1/NDUFS1/NDUFS3/CYCS/DLD/NDUFA10/IMMP2L/NDUFB8/SDHB/NDUFV2/NDUFS2/CYC1/NDUFB3/SDHA/NDUFA3/NDUFS4/IDH3B/NDUFB5/NDUFA12/NDUFA9/SDHC/ALDH5A1/COX4I1/NDUFB1/NDUFV1/COQ9/NDUFA4/NDUFA6/NDUFA5/NDUFA7/NDUFA1/NDUFA8
GO:0009060	aerobic respiration	26/285	69/10670	9.99e-24	2.78e-21	NNT/MDH1/ACO2/SUCLA2/IDH2/UQCRC2/PDHA1/SUCLG2/ME2/COX5A/UQCRC1/MDH2/CYCS/DLD/OGDH/SDHB/CS/SDHA/IDH3B/SDHC/SIRT3/COX4I1/NDUFA4/DLAT/FH/PDHB
GO:0006120	mitochondrial electron transport, NADH to ubiquinone	22/285	44/10670	1.35e-23	3.42e-21	NDUFS1/NDUFS3/DLD/NDUFA10/NDUFB8/NDUFV2/NDUFS2/NDUFB3/NDUFA3/NDUFS4/NDUFB5/NDUFA12/NDUFA9/NDUFB1/NDUFV1/COQ9/NDUFA4/NDUFA6/NDUFA5/NDUFA7/NDUFA1/NDUFA8
GO:0010257	NADH dehydrogenase complex assembly	21/285	55/10670	1.63e-19	3.25e-17	NDUFAF5/NDUFS1/NDUFS3/NDUFA10/NDUFB8/DMAC2/NDUFV2/NDUFS2/NDUFB3/NDUFA3/NDUFS4/NDUFB5/NDUFA12/NDUFA9/NDUFB1/NDUFV1/NDUFA6/NDUFA5/NDUFA7/NDUFA1/NDUFA8
GO:0032981	mitochondrial respiratory chain complex I assembly	21/285	55/10670	1.63e-19	3.25e-17	NDUFAF5/NDUFS1/NDUFS3/NDUFA10/NDUFB8/DMAC2/NDUFV2/NDUFS2/NDUFB3/NDUFA3/NDUFS4/NDUFB5/NDUFA12/NDUFA9/NDUFB1/NDUFV1/NDUFA6/NDUFA5/NDUFA7/NDUFA1/NDUFA8
GO:1990542	mitochondrial transmembrane transport	16/285	81/10670	3.11e-10	1.81e-08	ATP5MC1/SLC25A12/ATP5PO/ATP5PF/ATP5F1A/MPC1/ATP5PB/ATP5MC3/CYC1/ATP5F1C/ATP5ME/ATP5PD/ATP5F1B/CPT1B/ATP5MC2/MPC2
GO:1902600	proton transmembrane transport	18/285	101/10670	1.42e-10	8.82e-09	ATP1A2/ATP5MC1/NNT/PPIF/ATP5PO/ATP5PF/COX5A/ATP5F1A/ATP5PB/ATP5MC3/CYC1/ATP5F1C/ATP5ME/ATP5PD/ATP5F1B/COX4I1/NDUFA4/ATP5MC2
GO:0033108	mitochondrial respiratory chain complex assembly	23/285	78/10670	2.48e-18	4.33e-16	NDUFAF5/NDUFS1/NDUFS3/NDUFA10/IMMP2L/NDUFB8/DMAC2/NDUFV2/NDUFS2/NDUFB3/NDUFA3/TTC19/NDUFS4/NDUFB5/NDUFA12/NDUFA9/NDUFB1/NDUFV1/NDUFA6/NDUFA5/NDUFA7/NDUFA1/NDUFA8
GO:0042776	mitochondrial ATP synthesis coupled proton transport	12/285	19/10670	4.47e-15	5.94e-13	ATP5MC1/ATP5PO/ATP5PF/ATP5F1A/ATP5PB/ATP5MC3/CYC1/ATP5F1C/ATP5ME/ATP5PD/ATP5F1B/ATP5MC2
GO:0015986	ATP synthesis coupled proton transport	12/285	20/10670	1.09e-14	1.27e-12	ATP5MC1/ATP5PO/ATP5PF/ATP5F1A/ATP5PB/ATP5MC3/CYC1/ATP5F1C/ATP5ME/ATP5PD/ATP5F1B/ATP5MC2
GO:0006754	ATP biosynthetic process	14/285	39/10670	5.68e-13	5.11e-11	AK4/ATP5MC1/SLC25A12/ATP5PO/ATP5PF/ATP5F1A/ATP5PB/ATP5MC3/CYC1/ATP5F1C/ATP5ME/ATP5PD/ATP5F1B/ATP5MC2
GO:0015985	energy coupled proton transport, down electrochemical gradient	12/285	20/10670	1.09e-14	1.27e-12	ATP5MC1/ATP5PO/ATP5PF/ATP5F1A/ATP5PB/ATP5MC3/CYC1/ATP5F1C/ATP5ME/ATP5PD/ATP5F1B/ATP5MC2
GO:0007007	inner mitochondrial membrane organization	11/285	39/10670	3.51e-09	1.69e-07	ATP5MC1/ATP5PO/ATP5PF/ATP5F1A/ATP5PB/ATP5MC3/ATP5F1C/ATP5ME/ATP5PD/ATP5F1B/ATP5MC2
GO:0006123	mitochondrial electron transport, cytochrome c to oxygen	4/285	13/10670	0.000295	0.00622	COX5A/CYCS/COX4I1/NDUFA4
GO:0019646	aerobic electron transport chain	4/285	13/10670	0.000295	0.00622	COX5A/CYCS/COX4I1/NDUFA4
GO:0006839	mitochondrial transport	22/285	224/10670	1.32e-07	5.34e-06	ATP5MC1/PPIF/SLC25A12/UQCRC2/ATP5PO/ATP5PF/ATP5F1A/MPC1/ATP5PB/IMMP2L/ATP5MC3/CYC1/ATP5F1C/ATP5ME/ATP5PD/ATP5F1B/TIMM8B/CPT1B/ATP5MC2/MPC2/MIPEP/CAMK2A
GO:0042407	cristae formation	11/285	28/10670	5.85e-11	3.79e-09	ATP5MC1/ATP5PO/ATP5PF/ATP5F1A/ATP5PB/ATP5MC3/ATP5F1C/ATP5ME/ATP5PD/ATP5F1B/ATP5MC2
GO:0007005	mitochondrion organization	50/285	443/10670	1.52e-18	2.82e-16	ATP5MC1/PPIF/NIPSNAP2/UQCRC2/ATP5PO/SLC25A4/NDUFAF5/ATP5PF/ATP5F1A/NDUFS1/EPAS1/NDUFS3/CYCS/ATP5PB/NDUFA10/IMMP2L/NDUFB8/DMAC2/NDUFV2/NDUFS2/ATP5MC3/NDUFB3/ATP5F1C/ATP5ME/NDUFA3/ATP5PD/TTC19/NDUFS4/NDUFB5/NDUFA12/NDUFA9/ATP5F1B/SIRT3/FAM162A/NDUFB1/NDUFV1/TIMM8B/SIRT5/NDUFA6/NDUFA5/TRAK1/NDUFA7/NDUFA1/NDUFA8/ATP5MC2/ESRRA/MIPEP/TRIAP1/CAMK2A/FUNDC2
GO:0007006	mitochondrial membrane organization	13/285	113/10670	9.43e-06	0.000277	ATP5MC1/PPIF/ATP5PO/ATP5PF/ATP5F1A/ATP5PB/ATP5MC3/ATP5F1C/ATP5ME/ATP5PD/ATP5F1B/ATP5MC2/CAMK2A
Ubiquinone synthesis
GO:0006744	ubiquinone biosynthetic process	7/285	16/10670	8.39e-08	3.49e-06	PPTC7/COQ8A/COQ10A/NDUFA9/COQ7/COQ9/COQ5
GO:1901663	quinone biosynthetic process	7/285	16/10670	8.39e-08	3.49e-06	PPTC7/COQ8A/COQ10A/NDUFA9/COQ7/COQ9/COQ5
GO:0006743	ubiquinone metabolic process	7/285	17/10670	1.39e-07	5.47e-06	PPTC7/COQ8A/COQ10A/NDUFA9/COQ7/COQ9/COQ5
GO:1901661	quinone metabolic process	7/285	22/10670	1.09e-06	3.41e-05	PPTC7/COQ8A/COQ10A/NDUFA9/COQ7/COQ9/COQ5
Calcium ion regulation
GO:0061337	cardiac conduction	9/285	94/10670	0.00089	0.0171	RNF207/ATP1A2/ATP2B2/ANK2/CASQ1/CACNA2D1/MIR1-1/TMEM65/STIM1
GO:0032411	positive regulation of transporter activity	9/285	72/10670	0.000119	0.00301	KCNC1/RNF207/NIPSNAP2/ANK2/CASQ1/CACNA2D1/MIR1-1/STIM1/JPH2
GO:0032414	positive regulation of ion transmembrane transporter activity	9/285	66/10670	5.94e-05	0.00162	KCNC1/RNF207/NIPSNAP2/ANK2/CASQ1/CACNA2D1/MIR1-1/STIM1/JPH2
GO:2001259	positive regulation of cation channel activity	9/285	41/10670	1.01e-06	3.26e-05	KCNC1/RNF207/NIPSNAP2/ANK2/CASQ1/CACNA2D1/MIR1-1/STIM1/JPH2
GO:1904064	positive regulation of cation transmembrane transport	9/285	90/10670	0.000649	0.0129	KCNC1/RNF207/NIPSNAP2/ANK2/CASQ1/CACNA2D1/MIR1-1/STIM1/JPH2
GO:0034767	positive regulation of ion transmembrane transport	9/285	98/10670	0.0012	0.0213	KCNC1/RNF207/NIPSNAP2/ANK2/CASQ1/CACNA2D1/MIR1-1/STIM1/JPH2
GO:1903779	regulation of cardiac conduction	8/285	56/10670	0.00011	0.0028	RNF207/ATP1A2/ATP2B2/ANK2/CASQ1/MIR1-1/TMEM65/STIM1
GO:1901019	regulation of calcium ion transmembrane transporter activity	8/285	64/10670	0.000284	0.00622	PDE4B/ATP1A2/NIPSNAP2/ANK2/CASQ1/CACNA2D1/STIM1/JPH2
GO:0051928	positive regulation of calcium ion transport	8/285	76/10670	0.000918	0.0175	NIPSNAP2/ANK2/CASQ1/CACNA2D1/MIR1-1/STIM1/JPH2/CAMK2A
GO:0051899	membrane depolarization	7/285	63/10670	0.00139	0.0242	ATP1A2/GOT1/HCN2/ANK2/CACNA2D1/MIR1-1/MYOC
GO:1904427	positive regulation of calcium ion transmembrane transport	7/285	50/10670	0.000336	0.00705	NIPSNAP2/ANK2/CASQ1/CACNA2D1/MIR1-1/STIM1/JPH2
GO:0086001	cardiac muscle cell action potential	6/285	53/10670	0.00276	0.0411	RNF207/ATP1A2/HCN2/ANK2/CACNA2D1/MIR1-1
GO:0086003	cardiac muscle cell contraction	6/285	53/10670	0.00276	0.0411	RNF207/PDE4B/ATP1A2/ANK2/CACNA2D1/MIR1-1
GO:1901021	positive regulation of calcium ion transmembrane transporter activity	6/285	31/10670	0.000144	0.00344	NIPSNAP2/ANK2/CASQ1/CACNA2D1/STIM1/JPH2
GO:0086004	regulation of cardiac muscle cell contraction	5/285	34/10670	0.00193	0.0312	RNF207/PDE4B/ATP1A2/ANK2/MIR1-1
GO:0086009	membrane repolarization	5/285	35/10670	0.00221	0.0345	RNF207/ATP1A2/ANK2/CACNA2D1/MIR1-1
GO:0010880	regulation of release of sequestered calcium ion into cytosol by sarcoplasmic reticulum	5/285	28/10670	0.000779	0.0152	ATP1A2/ANK2/DHRS7C/CASQ1/MIR1-1
GO:0014808	release of sequestered calcium ion into cytosol by sarcoplasmic reticulum	5/285	30/10670	0.00108	0.0198	ATP1A2/ANK2/DHRS7C/CASQ1/MIR1-1
GO:1903514	release of sequestered calcium ion into cytosol by endoplasmic reticulum	5/285	30/10670	0.00108	0.0198	ATP1A2/ANK2/DHRS7C/CASQ1/MIR1-1
GO:0070296	sarcoplasmic reticulum calcium ion transport	5/285	36/10670	0.00251	0.0385	ATP1A2/ANK2/DHRS7C/CASQ1/MIR1-1
GO:0099623	regulation of cardiac muscle cell membrane repolarization	4/285	20/10670	0.00172	0.0282	RNF207/ANK2/CACNA2D1/MIR1-1
GO:0099625	ventricular cardiac muscle cell membrane repolarization	4/285	20/10670	0.00172	0.0282	RNF207/ANK2/CACNA2D1/MIR1-1
GO:0060307	regulation of ventricular cardiac muscle cell membrane repolarization	4/285	18/10670	0.00113	0.0203	RNF207/ANK2/CACNA2D1/MIR1-1
GO:0086012	membrane depolarization during cardiac muscle cell action potential	4/285	18/10670	0.00113	0.0203	ATP1A2/HCN2/ANK2/CACNA2D1
GO:0098660	inorganic ion transmembrane transport	38/285	474/10670	1.03e-09	5.43e-08	KCNC1/RNF207/PDE4B/ATP1A2/ATP5MC1/NNT/PPIF/HCN2/NIPSNAP2/ATP2B2/MICU3/ANK2/DHRS7C/SLC39A8/CASQ1/ATP5PO/ATP5PF/CLCN1/COX5A/ATP5F1A/CACNA2D1/ATP5PB/KCNQ5/ATP5MC3/CYC1/ATP5F1C/ATP5ME/CATSPER4/ATP5PD/MIR1-1/SLC12A2/ATP5F1B/COX4I1/NDUFA4/KCNA7/STIM1/ATP5MC2/JPH2
GO:0098662	inorganic cation transmembrane transport	37/285	444/10670	5.97e-10	3.33e-08	KCNC1/RNF207/PDE4B/ATP1A2/ATP5MC1/NNT/PPIF/HCN2/NIPSNAP2/ATP2B2/MICU3/ANK2/DHRS7C/SLC39A8/CASQ1/ATP5PO/ATP5PF/COX5A/ATP5F1A/CACNA2D1/ATP5PB/KCNQ5/ATP5MC3/CYC1/ATP5F1C/ATP5ME/CATSPER4/ATP5PD/MIR1-1/SLC12A2/ATP5F1B/COX4I1/NDUFA4/KCNA7/STIM1/ATP5MC2/JPH2
GO:0098655	cation transmembrane transport	37/285	494/10670	1.11e-08	4.92e-07	KCNC1/RNF207/PDE4B/ATP1A2/ATP5MC1/NNT/PPIF/HCN2/NIPSNAP2/ATP2B2/MICU3/ANK2/DHRS7C/SLC39A8/CASQ1/ATP5PO/ATP5PF/COX5A/ATP5F1A/CACNA2D1/ATP5PB/KCNQ5/ATP5MC3/CYC1/ATP5F1C/ATP5ME/CATSPER4/ATP5PD/MIR1-1/SLC12A2/ATP5F1B/COX4I1/NDUFA4/KCNA7/STIM1/ATP5MC2/JPH2
GO:1901841	regulation of high voltage-gated calcium channel activity	3/285	11/10670	0.00265	0.0402	PDE4B/NIPSNAP2/CACNA2D1
GO:0043269	regulation of ion transport	23/285	383/10670	0.000241	0.00537	KCNC1/RNF207/PDE4B/ATP1A2/PPIF/HCN2/NIPSNAP2/EGF/ANK2/DHRS7C/CASQ1/ATP5PF/CLCN1/CACNA2D1/KCNQ5/CATSPER4/MIR1-1/STXBP1/KCNA7/STIM1/JPH2/TRIAP1/CAMK2A
GO:0034762	regulation of transmembrane transport	19/285	336/10670	0.00169	0.0282	KCNC1/RNF207/PDE4B/ATP1A2/PPIF/HCN2/NIPSNAP2/ANK2/DHRS7C/CASQ1/CLCN1/RHOQ/CACNA2D1/KCNQ5/CATSPER4/MIR1-1/KCNA7/STIM1/JPH2
GO:0034765	regulation of ion transmembrane transport	18/285	277/10670	0.000454	0.00931	KCNC1/RNF207/PDE4B/ATP1A2/PPIF/HCN2/NIPSNAP2/ANK2/DHRS7C/CASQ1/CLCN1/CACNA2D1/KCNQ5/CATSPER4/MIR1-1/KCNA7/STIM1/JPH2
GO:0008016	regulation of heart contraction	12/285	158/10670	0.00107	0.0198	RNF207/PDE4B/ATP1A2/ATP2B2/ANK2/CASQ1/ATP5PF/EPAS1/CACNA2D1/MIR1-1/TMEM65/STIM1
GO:0051924	regulation of calcium ion transport	12/285	165/10670	0.00156	0.0267	PDE4B/ATP1A2/NIPSNAP2/EGF/ANK2/DHRS7C/CASQ1/CACNA2D1/MIR1-1/STIM1/JPH2/CAMK2A
GO:0032412	regulation of ion transmembrane transporter activity	12/285	157/10670	0.00102	0.0193	KCNC1/RNF207/PDE4B/ATP1A2/PPIF/NIPSNAP2/ANK2/CASQ1/CACNA2D1/MIR1-1/STIM1/JPH2
GO:0022898	regulation of transmembrane transporter activity	12/285	163/10670	0.0014	0.0243	KCNC1/RNF207/PDE4B/ATP1A2/PPIF/NIPSNAP2/ANK2/CASQ1/CACNA2D1/MIR1-1/STIM1/JPH2
GO:0043270	positive regulation of ion transport	12/285	159/10670	0.00113	0.0203	KCNC1/RNF207/NIPSNAP2/ANK2/CASQ1/CACNA2D1/MIR1-1/STXBP1/STIM1/JPH2/TRIAP1/CAMK2A
GO:0032409	regulation of transporter activity	12/285	172/10670	0.00222	0.0345	KCNC1/RNF207/PDE4B/ATP1A2/PPIF/NIPSNAP2/ANK2/CASQ1/CACNA2D1/MIR1-1/STIM1/JPH2
GO:1903169	regulation of calcium ion transmembrane transport	10/285	109/10670	0.000654	0.0129	PDE4B/ATP1A2/NIPSNAP2/ANK2/DHRS7C/CASQ1/CACNA2D1/MIR1-1/STIM1/JPH2
GO:0034764	positive regulation of transmembrane transport	10/285	132/10670	0.0028	0.0416	KCNC1/RNF207/NIPSNAP2/ANK2/CASQ1/RHOQ/CACNA2D1/MIR1-1/STIM1/JPH2
GO:2001257	regulation of cation channel activity	10/285	98/10670	0.000278	0.00615	KCNC1/RNF207/PDE4B/NIPSNAP2/ANK2/CASQ1/CACNA2D1/MIR1-1/STIM1/JPH2
Ion transport
GO:0006575	cellular modified amino acid metabolic process	12/285	125/10670	0.000125	0.00315	PIPOX/DIO2/CKMT2/TMLHE/KYAT1/GOT2/ALDH5A1/MMACHC/ACADL/CPT1B/CRAT/CARNS1
GO:0015672	monovalent inorganic cation transport	28/285	289/10670	3.21e-09	1.57e-07	KCNC1/RNF207/ATP1A2/ATP5MC1/NNT/PPIF/HCN2/ANK2/ATP5PO/ATP5PF/COX5A/ATP5F1A/ATP5PB/KCNQ5/ATP5MC3/CYC1/ATP5F1C/ATP5ME/CATSPER4/ATP5PD/MIR1-1/SLC12A2/NDUFA9/ATP5F1B/COX4I1/NDUFA4/KCNA7/ATP5MC2
GO:1901018	positive regulation of potassium ion transmembrane transporter activity	4/285	15/10670	0.000539	0.0108	KCNC1/RNF207/ANK2/MIR1-1
GO:0071805	potassium ion transmembrane transport	9/285	102/10670	0.00159	0.0271	KCNC1/RNF207/ATP1A2/HCN2/ANK2/KCNQ5/MIR1-1/SLC12A2/KCNA7
TCA cycle
GO:0071616	acyl-CoA biosynthetic process	7/285	45/10670	0.000171	0.00398	PDHA1/MPC1/DLD/PDHX/DLAT/PDHB/MPC2
GO:0006637	acyl-CoA metabolic process	13/285	79/10670	1.46e-07	5.5e-06	PIPOX/ACOT11/SUCLA2/PDHA1/AASS/SUCLG2/MPC1/DLD/OGDH/PDHX/DLAT/PDHB/MPC2
GO:0006085	acetyl-CoA biosynthetic process	7/285	21/10670	7.6e-07	2.58e-05	PDHA1/MPC1/DLD/PDHX/DLAT/PDHB/MPC2
GO:0006086	acetyl-CoA biosynthetic process from pyruvate	7/285	15/10670	4.83e-08	2.07e-06	PDHA1/MPC1/DLD/PDHX/DLAT/PDHB/MPC2
GO:0006084	acetyl-CoA metabolic process	9/285	33/10670	1.34e-07	5.34e-06	PIPOX/PDHA1/AASS/MPC1/DLD/PDHX/DLAT/PDHB/MPC2
GO:0006099	tricarboxylic acid cycle	19/285	32/10670	1.79e-22	4.16e-20	NNT/MDH1/ACO2/SUCLA2/IDH2/PDHA1/SUCLG2/ME2/MDH2/DLD/OGDH/SDHB/CS/SDHA/IDH3B/SDHC/DLAT/FH/PDHB
GO:0072350	tricarboxylic acid metabolic process	4/285	13/10670	0.000295	0.00622	ACO2/IDH2/CS/IDH3B
GO:0006103	2-oxoglutarate metabolic process	9/285	14/10670	1.09e-11	8.2e-10	GOT1/ADHFE1/IDH2/GPT2/L2HGDH/DLD/OGDH/MRPS36/GOT2
GO:0006090	pyruvate metabolic process	13/285	121/10670	1.99e-05	0.000561	SLC16A3/GPD1/MLXIPL/PDHA1/ME2/MPC1/DLD/OGDH/PFKFB1/PDHX/DLAT/PDHB/MPC2
Metabolism
GO:0009108	coenzyme biosynthetic process	18/285	120/10670	2.62e-09	1.31e-07	PPTC7/COQ8A/NMRK2/PANK1/IDH2/PDHA1/COQ10A/MPC1/DLD/NDUFA9/COQ7/PDHX/COQ9/DLAT/LIAS/PDHB/MPC2/COQ5
GO:0006732	coenzyme metabolic process	24/285	203/10670	8.55e-10	4.59e-08	PIPOX/PPTC7/COQ8A/NMRK2/PANK1/ACOT11/SUCLA2/IDH2/PDHA1/COQ10A/AASS/SUCLG2/MPC1/DLD/OGDH/NDUFA9/COQ7/PDHX/COQ9/DLAT/LIAS/PDHB/MPC2/COQ5
GO:0044282	small molecule catabolic process	31/285	320/10670	4.35e-10	2.48e-08	PIPOX/NOS2/PLIN5/GADL1/GOT1/NT5C1A/ADHFE1/SLC25A12/ETFA/AASS/GPT2/KYAT1/PON3/ACADVL/HIBADH/DLD/OGDH/HIBCH/ALDH1A1/GOT2/ALDH5A1/DECR1/ACADL/HADH/IVD/HADHA/CPT1B/CRAT/SCARF1/CARNS1/ECH1
GO:0046395	carboxylic acid catabolic process	27/285	206/10670	6.28e-12	5e-10	PIPOX/NOS2/PLIN5/GADL1/GOT1/ADHFE1/ETFA/AASS/GPT2/KYAT1/PON3/ACADVL/HIBADH/DLD/OGDH/HIBCH/GOT2/ALDH5A1/DECR1/ACADL/HADH/IVD/HADHA/CPT1B/CRAT/CARNS1/ECH1
GO:0046394	carboxylic acid biosynthetic process	17/285	222/10670	9.36e-05	0.00246	NAT8L/GADL1/GOT1/MLXIPL/TECRL/ACOT11/EGF/SLC25A12/SUCLA2/AASS/GPT2/KYAT1/ACADVL/GOT2/ACADL/LIAS/CARNS1
GO:0043648	dicarboxylic acid metabolic process	19/285	66/10670	3.94e-15	5.49e-13	GOT1/MDH1/ADHFE1/SLC25A12/SUCLA2/IDH2/GPT2/SUCLG2/ME2/L2HGDH/MDH2/DLD/OGDH/SDHB/SDHA/MRPS36/GOT2/ALDH5A1/FH
GO:0032787	monocarboxylic acid metabolic process	35/285	432/10670	3.83e-09	1.81e-07	SLC16A3/GPD1/PLIN5/CKMT2/MLXIPL/TECRL/ACOT11/SLC25A12/IDH2/ETFA/PDHA1/ME2/PTGR2/PON3/MPC1/ACADVL/DLD/OGDH/HIBCH/PFKFB1/GOT2/ALDH5A1/PDHX/DECR1/ACADL/HADH/IVD/HADHA/CPT1B/DLAT/LIAS/CRAT/PDHB/MPC2/ECH1
GO:0072329	monocarboxylic acid catabolic process	14/285	102/10670	4.94e-07	1.74e-05	PLIN5/ETFA/PON3/ACADVL/HIBCH/ALDH5A1/DECR1/ACADL/HADH/IVD/HADHA/CPT1B/CRAT/ECH1
GO:0042180	cellular ketone metabolic process	16/285	176/10670	1.9e-05	0.00054	GPD1/PLIN5/PPTC7/COQ8A/MLXIPL/COQ10A/KYAT1/ACADVL/GOT2/NDUFA9/COQ7/ACADL/COQ9/SIRT5/DHRS4/COQ5
GO:0042181	ketone biosynthetic process	8/285	31/10670	1.09e-06	3.41e-05	PPTC7/COQ8A/COQ10A/NDUFA9/COQ7/COQ9/SIRT5/COQ5
GO:0006091	generation of precursor metabolites and energy	75/285	414/10670	1.92e-42	1.78e-39	NOS2/GPD1/AK4/PHKG1/MLXIPL/ATP5MC1/NNT/PPIF/MDH1/ACO2/NIPSNAP2/SLC25A12/SUCLA2/IDH2/ETFA/UQCRC2/ATP5PO/PDHA1/COQ10A/SLC25A4/SUCLG2/ME2/ATP5PF/COX5A/ATP5F1A/UQCRC1/NDUFS1/ACADVL/MDH2/NDUFS3/CYCS/DLD/ATP5PB/NDUFA10/IMMP2L/OGDH/NDUFB8/SDHB/NDUFV2/NDUFS2/CS/ATP5MC3/CYC1/NDUFB3/PPP1R3B/ALDH1A1/SDHA/ATP5F1C/ATP5ME/PFKFB1/NDUFA3/ATP5PD/NDUFS4/IDH3B/NDUFB5/NDUFA12/NDUFA9/SDHC/ALDH5A1/ATP5F1B/SIRT3/COX4I1…
GO:0015980	energy derivation by oxidation of organic compounds	57/285	227/10670	3.39e-40	2.36e-37	NOS2/GPD1/PHKG1/NNT/MDH1/ACO2/SLC25A12/SUCLA2/IDH2/ETFA/UQCRC2/PDHA1/COQ10A/SUCLG2/ME2/COX5A/UQCRC1/NDUFS1/ACADVL/MDH2/NDUFS3/CYCS/DLD/NDUFA10/IMMP2L/OGDH/NDUFB8/SDHB/NDUFV2/NDUFS2/CS/CYC1/NDUFB3/PPP1R3B/SDHA/NDUFA3/NDUFS4/IDH3B/NDUFB5/NDUFA12/NDUFA9/SDHC/ALDH5A1/SIRT3/COX4I1/NDUFB1/NDUFV1/COQ9/NDUFA4/NDUFA6/NDUFA5/DLAT/FH/NDUFA7/NDUFA1/NDUFA8/PDHB
GO:0016053	organic acid biosynthetic process	17/285	223/10670	9.9e-05	0.00258	NAT8L/GADL1/GOT1/MLXIPL/TECRL/ACOT11/EGF/SLC25A12/SUCLA2/AASS/GPT2/KYAT1/ACADVL/GOT2/ACADL/LIAS/CARNS1
GO:0016054	organic acid catabolic process	27/285	206/10670	6.28e-12	5e-10	PIPOX/NOS2/PLIN5/GADL1/GOT1/ADHFE1/ETFA/AASS/GPT2/KYAT1/PON3/ACADVL/HIBADH/DLD/OGDH/HIBCH/GOT2/ALDH5A1/DECR1/ACADL/HADH/IVD/HADHA/CPT1B/CRAT/CARNS1/ECH1
GO:0090407	organophosphate biosynthetic process	34/285	469/10670	1.02e-07	4.19e-06	NOS2/GPD1/AK4/CKMT2/ETNPPL/ATP5MC1/NMRK2/PANK1/ADCY5/SLC25A12/IDH2/ADCY2/ATP5PO/PDHA1/ATP5PF/ATP5F1A/MPC1/DLD/ATP5PB/ATP5MC3/HDHD5/CYC1/ATP5F1C/ATP5ME/ATP5PD/PLCD4/ATP5F1B/PDHX/CHKB/PLCL1/DLAT/ATP5MC2/PDHB/MPC2
GO:0051186	cofactor metabolic process	29/285	317/10670	6.19e-09	2.83e-07	PIPOX/PPTC7/COQ8A/PRDX2/NNT/NMRK2/PANK1/ACOT11/SUCLA2/IDH2/PDHA1/COQ10A/AASS/SUCLG2/MPC1/DLD/OGDH/ISCA2/NDUFA9/ALDH5A1/COQ7/PDHX/MMACHC/COQ9/DLAT/LIAS/PDHB/MPC2/COQ5
GO:0051188	cofactor biosynthetic process	21/285	185/10670	2.09e-08	9.11e-07	PPTC7/COQ8A/NMRK2/PANK1/SUCLA2/IDH2/PDHA1/COQ10A/MPC1/DLD/ISCA2/NDUFA9/COQ7/PDHX/MMACHC/COQ9/DLAT/LIAS/PDHB/MPC2/COQ5
GO:0006733	oxidoreduction coenzyme metabolic process	9/285	40/10670	8.06e-07	2.71e-05	PPTC7/COQ8A/NMRK2/IDH2/COQ10A/NDUFA9/COQ7/COQ9/COQ5
GO:0042537	benzene-containing compound metabolic process	3/285	10/10670	0.00197	0.0314	KYAT1/PON3/GOT2
GO:1901615	organic hydroxy compound metabolic process	19/285	341/10670	0.002	0.0317	DIO2/GPD1/ABCA1/PGP/GOT1/PNMT/ACO2/SLC25A12/IDH2/ACADVL/EPAS1/ALDH1A1/IDH3B/PLCD4/ACADL/FDFT1/PLCL1/SCARF1/DHRS4
GO:0048871	multicellular organismal homeostasis	18/285	317/10670	0.00212	0.0335	DIO2/TFRC/MLXIPL/ACOT11/ADCY5/EDNRB/ADCY2/VEGFA/ESRRG/ACADVL/EPAS1/ALDH1A1/DECR1/ACADL/HADH/PLCL1/FH/PRKCA
GO:0006066	alcohol metabolic process	15/285	246/10670	0.0025	0.0385	GPD1/ABCA1/PGP/GOT1/ACO2/IDH2/ACADVL/ALDH1A1/IDH3B/PLCD4/ACADL/FDFT1/PLCL1/SCARF1/DHRS4
GO:0017144	drug metabolic process	32/285	361/10670	2.11e-09	1.07e-07	PIPOX/NOS2/AK4/CKMT2/NT5C1A/PRDX2/ATP5MC1/NNT/ACO2/SLC25A12/SUCLA2/ATP5PO/AASS/KYAT1/SUCLG2/ATP5PF/ATP5F1A/ATP5PB/SDHB/CS/ATP5MC3/CYC1/ALDH1A1/SDHA/ATP5F1C/ATP5ME/ATP5PD/ALDH5A1/ATP5F1B/MMACHC/ATP5MC2/CARNS1
Amino acid metabolism
GO:0006536	glutamate metabolic process	5/285	17/10670	6.24e-05	0.00167	GOT1/ADHFE1/SLC25A12/GOT2/ALDH5A1
GO:0009064	glutamine family amino acid metabolic process	6/285	48/10670	0.00165	0.0278	NOS2/GOT1/ADHFE1/SLC25A12/GOT2/ALDH5A1
GO:0009065	glutamine family amino acid catabolic process	4/285	18/10670	0.00113	0.0203	NOS2/GOT1/ADHFE1/GOT2
GO:0009066	aspartate family amino acid metabolic process	6/285	38/10670	0.000463	0.00942	PIPOX/GOT1/AASS/DLD/OGDH/GOT2
GO:0009068	aspartate family amino acid catabolic process	6/285	18/10670	4.88e-06	0.000145	PIPOX/GOT1/AASS/DLD/OGDH/GOT2
GO:0006520	cellular amino acid metabolic process	20/285	252/10670	1.34e-05	0.000386	PIPOX/NOS2/NAT8L/GADL1/GOT1/ADHFE1/SLC25A12/AASS/GPT2/KYAT1/HIBADH/DLD/OGDH/HIBCH/GOT2/ALDH5A1/IVD/TARS2/PPA2/CARNS1
GO:1901606	alpha-amino acid catabolic process	14/285	71/10670	4.2e-09	1.95e-07	PIPOX/NOS2/GOT1/ADHFE1/AASS/GPT2/KYAT1/HIBADH/DLD/OGDH/HIBCH/GOT2/IVD/CARNS1
GO:0009063	cellular amino acid catabolic process	16/285	89/10670	1.35e-09	6.96e-08	PIPOX/NOS2/GADL1/GOT1/ADHFE1/AASS/GPT2/KYAT1/HIBADH/DLD/OGDH/HIBCH/GOT2/ALDH5A1/IVD/CARNS1
GO:1901605	alpha-amino acid metabolic process	16/285	139/10670	8.69e-07	2.89e-05	PIPOX/NOS2/GOT1/ADHFE1/SLC25A12/AASS/GPT2/KYAT1/HIBADH/DLD/OGDH/HIBCH/GOT2/ALDH5A1/IVD/CARNS1
GO:0008652	cellular amino acid biosynthetic process	8/285	60/10670	0.00018	0.00415	NAT8L/GADL1/GOT1/SLC25A12/AASS/GPT2/KYAT1/GOT2
GO:0006577	amino-acid betaine metabolic process	4/285	15/10670	0.000539	0.0108	TMLHE/ACADL/CPT1B/CRAT
GO:0009081	branched-chain amino acid metabolic process	4/285	20/10670	0.00172	0.0282	HIBADH/DLD/HIBCH/IVD
GO:0009083	branched-chain amino acid catabolic process	4/285	20/10670	0.00172	0.0282	HIBADH/DLD/HIBCH/IVD
GO:0006554	lysine catabolic process	4/285	12/10670	0.000208	0.00476	PIPOX/AASS/DLD/OGDH
GO:0006553	lysine metabolic process	4/285	13/10670	0.000295	0.00622	PIPOX/AASS/DLD/OGDH
Fat metabolism
GO:0033539	fatty acid beta-oxidation using acyl-CoA dehydrogenase	4/285	11/10670	0.000142	0.00341	ETFA/ACADVL/ACADL/IVD
GO:0006635	fatty acid beta-oxidation	12/285	66/10670	1.42e-07	5.5e-06	PLIN5/ETFA/ACADVL/HIBCH/DECR1/ACADL/HADH/IVD/HADHA/CPT1B/CRAT/ECH1
GO:0034440	lipid oxidation	13/285	88/10670	5.36e-07	1.87e-05	PLIN5/APOD/ETFA/ACADVL/HIBCH/DECR1/ACADL/HADH/IVD/HADHA/CPT1B/CRAT/ECH1
GO:0019395	fatty acid oxidation	12/285	86/10670	2.74e-06	8.41e-05	PLIN5/ETFA/ACADVL/HIBCH/DECR1/ACADL/HADH/IVD/HADHA/CPT1B/CRAT/ECH1
GO:0009062	fatty acid catabolic process	12/285	89/10670	3.97e-06	0.00012	PLIN5/ETFA/ACADVL/HIBCH/DECR1/ACADL/HADH/IVD/HADHA/CPT1B/CRAT/ECH1
GO:0006631	fatty acid metabolic process	20/285	252/10670	1.34e-05	0.000386	PLIN5/MLXIPL/TECRL/ACOT11/ETFA/PTGR2/PON3/ACADVL/DLD/HIBCH/ALDH5A1/DECR1/ACADL/HADH/IVD/HADHA/CPT1B/LIAS/CRAT/ECH1
GO:0016042	lipid catabolic process	16/285	207/10670	0.000135	0.00336	PLIN5/ETFA/ACADVL/HIBCH/PLCD4/DECR1/ACADL/HADH/IVD/HADHA/CPT1B/HINT2/CRAT/SCARF1/ECH1/PNPLA7
GO:0030258	lipid modification	13/285	187/10670	0.00152	0.0261	PLIN5/APOD/ETFA/ACADVL/HIBCH/DECR1/ACADL/HADH/IVD/HADHA/CPT1B/CRAT/ECH1
GO:0044242	cellular lipid catabolic process	12/285	153/10670	0.000809	0.0157	PLIN5/ETFA/ACADVL/HIBCH/DECR1/ACADL/HADH/IVD/HADHA/CPT1B/CRAT/ECH1
GO:0009437	carnitine metabolic process	4/285	13/10670	0.000295	0.00622	TMLHE/ACADL/CPT1B/CRAT
Carbohydrate metabolism
GO:0006006	glucose metabolic process	18/285	162/10670	3.04e-07	1.13e-05	GPD1/APOD/RORC/PGP/GOT1/MDH1/SLC25A12/PDHA1/MDH2/FBP2/SLC25A11/PPP1R3B/PFKFB1/GOT2/ALDH5A1/DLAT/PDHB/NLN
GO:0006094	gluconeogenesis	11/285	62/10670	6.17e-07	2.12e-05	GPD1/PGP/GOT1/MDH1/SLC25A12/MDH2/FBP2/SLC25A11/PFKFB1/GOT2/NLN
GO:0046364	monosaccharide biosynthetic process	11/285	71/10670	2.51e-06	7.77e-05	GPD1/PGP/GOT1/MDH1/SLC25A12/MDH2/FBP2/SLC25A11/PFKFB1/GOT2/NLN
GO:0005996	monosaccharide metabolic process	19/285	214/10670	4.42e-06	0.000133	GPD1/APOD/RORC/PGP/GOT1/MDH1/SLC25A12/PDHA1/MDH2/FBP2/SLC25A11/PPP1R3B/ALDH1A1/PFKFB1/GOT2/ALDH5A1/DLAT/PDHB/NLN
GO:0005975	carbohydrate metabolic process	27/285	450/10670	6.99e-05	0.00186	GPD1/APOD/RORC/PGP/PHKG1/GOT1/MLXIPL/MDH1/EGF/SLC25A12/IDH2/PDHA1/MDH2/FBP2/OGDH/SLC25A11/CS/PPP1R3B/ALDH1A1/PFKFB1/GOT2/SLC2A4/ALDH5A1/ST3GAL6/DLAT/PDHB/NLN
GO:0016051	carbohydrate biosynthetic process	14/285	161/10670	0.000102	0.00264	GPD1/PGP/PHKG1/GOT1/MDH1/EGF/SLC25A12/MDH2/FBP2/SLC25A11/PPP1R3B/PFKFB1/GOT2/NLN
GO:1901137	carbohydrate derivative biosynthetic process	28/285	500/10670	0.000167	0.00395	AK4/ATP5MC1/PANK1/ADCY5/EGF/SLC25A12/ADCY2/ATP5PO/PDHA1/ATP5PF/ATP5F1A/MPC1/DLD/ATP5PB/ATP5MC3/CYC1/ATP5F1C/ATP5ME/ATP5PD/SLC2A4/ATP5F1B/PDHX/ST3GAL6/TRAK1/DLAT/ATP5MC2/PDHB/MPC2
GO:0019319	hexose biosynthetic process	11/285	65/10670	1.01e-06	3.26e-05	GPD1/PGP/GOT1/MDH1/SLC25A12/MDH2/FBP2/SLC25A11/PFKFB1/GOT2/NLN
GO:0019318	hexose metabolic process	19/285	194/10670	1.02e-06	3.26e-05	GPD1/APOD/RORC/PGP/GOT1/MDH1/SLC25A12/PDHA1/MDH2/FBP2/SLC25A11/PPP1R3B/ALDH1A1/PFKFB1/GOT2/ALDH5A1/DLAT/PDHB/NLN
GO:0046058	cAMP metabolic process	5/285	17/10670	6.24e-05	0.00167	EPHA2/PDE4B/ADCY5/ADCY2/PDE4A
Sulfur compound metabolism
GO:0035384	thioester biosynthetic process	7/285	45/10670	0.000171	0.00398	PDHA1/MPC1/DLD/PDHX/DLAT/PDHB/MPC2
GO:0035383	thioester metabolic process	13/285	79/10670	1.46e-07	5.5e-06	PIPOX/ACOT11/SUCLA2/PDHA1/AASS/SUCLG2/MPC1/DLD/OGDH/PDHX/DLAT/PDHB/MPC2
GO:0006790	sulfur compound metabolic process	20/285	268/10670	3.28e-05	0.000914	PIPOX/GADL1/ACOT11/SUCLA2/PDHA1/AASS/SUCLG2/MPC1/DLD/OGDH/ISCA2/ALDH5A1/PDHX/MMACHC/ST3GAL6/DLAT/LIAS/GHR/PDHB/MPC2
Thermoregulation
GO:0001659	temperature homeostasis	13/285	129/10670	3.95e-05	0.00109	DIO2/ACOT11/EDNRB/VEGFA/ESRRG/ACADVL/EPAS1/ALDH1A1/DECR1/ACADL/HADH/PLCL1/FH
GO:1990845	adaptive thermogenesis	11/285	120/10670	0.000358	0.00744	DIO2/ACOT11/VEGFA/ESRRG/EPAS1/ALDH1A1/DECR1/ACADL/HADH/PLCL1/FH
GO:0106106	cold-induced thermogenesis	11/285	114/10670	0.000228	0.00513	DIO2/ACOT11/VEGFA/ESRRG/EPAS1/ALDH1A1/DECR1/ACADL/HADH/PLCL1/FH
GO:0120161	regulation of cold-induced thermogenesis	11/285	114/10670	0.000228	0.00513	DIO2/ACOT11/VEGFA/ESRRG/EPAS1/ALDH1A1/DECR1/ACADL/HADH/PLCL1/FH
GO:0120162	positive regulation of cold-induced thermogenesis	8/285	73/10670	0.000701	0.0138	DIO2/VEGFA/ESRRG/EPAS1/DECR1/ACADL/HADH/FH
Hormone secretion
GO:0090276	regulation of peptide hormone secretion	11/285	123/10670	0.000442	0.00914	NOS2/ADCY5/SLC25A4/RASL10B/KALRN/HMGN3/SIRT3/HADH/PRKCA/MPC2/TM7SF3
GO:0030072	peptide hormone secretion	11/285	145/10670	0.00173	0.0283	NOS2/ADCY5/SLC25A4/RASL10B/KALRN/HMGN3/SIRT3/HADH/PRKCA/MPC2/TM7SF3
GO:0046883	regulation of hormone secretion	11/285	147/10670	0.00193	0.0312	NOS2/ADCY5/SLC25A4/RASL10B/KALRN/HMGN3/SIRT3/HADH/PRKCA/MPC2/TM7SF3
GO:0010817	regulation of hormone levels	16/285	272/10670	0.00261	0.0397	DIO2/NOS2/ADCY5/SLC25A4/PON3/RASL10B/KALRN/ALDH1A1/HMGN3/SIRT3/HADH/GHR/PRKCA/MPC2/DHRS11/TM7SF3
GO:0050796	regulation of insulin secretion	9/285	110/10670	0.00268	0.0405	NOS2/ADCY5/SLC25A4/HMGN3/SIRT3/HADH/PRKCA/MPC2/TM7SF3
Signaling
GO:0035637	multicellular organismal signaling	10/285	120/10670	0.00138	0.0242	RNF207/ATP1A2/ATP2B2/ANK2/CASQ1/CLCN1/CACNA2D1/MIR1-1/TMEM65/STIM1
GO:0007214	gamma-aminobutyric acid signaling pathway	3/285	10/10670	0.00197	0.0314	GPR156/SLC12A2/PLCL1
GO:0019932	second-messenger-mediated signaling	15/285	246/10670	0.0025	0.0385	NOS2/ABCA1/ATP1A2/ADCY5/EDNRB/ANK2/CASQ1/ADCY2/MYOZ2/VEGFA/PDE4A/NDUFS4/MIR1-1/JPH2/PRKCA
Actin
GO:1903115	regulation of actin filament-based movement	5/285	37/10670	0.00284	0.0419	RNF207/PDE4B/ATP1A2/ANK2/MIR1-1
GO: Cellular Component
ID	Description	GeneRatio	BgRatio	pvalue	qvalue	geneID
Mitochondria
GO:0005743	mitochondrial inner membrane	73/297	379/11050	7.52e-43	2.06e-40	CKMT2/COQ8A/ATP5MC1/NNT/PPIF/SLC25A12/MICU3/ENDOG/UQCRC2/ATP5PO/COQ10A/SLC25A4/NDUFAF5/ATP5PF/L2HGDH/COX5A/ATP5F1A/UQCRC1/MPC1/NDUFS1/ACADVL/NDUFS3/CYCS/ATP5PB/NDUFA10/IMMP2L/SLC25A11/NDUFB8/DMAC2/SDHB/NDUFV2/NDUFS2/ATP5MC3/CYC1/NDUFB3/SDHA/ATP5F1C/ATP5ME/ATP5MD/AIFM1/NDUFA3/ATP5PD/TTC19/MRPS36/NDUFS4/GOT2/ATP5MPL/NDUFB5/NDUFA12/NDUFA9/SDHC/ATP5F1B/COQ7/MYOC/COX4I1/NDUFB1/NDUFV1/TIMM8B/COQ9/HADHA…
GO:0098800	inner mitochondrial membrane protein complex	44/297	108/11050	2.72e-41	3.73e-39	ATP5MC1/PPIF/UQCRC2/ATP5PO/ATP5PF/COX5A/ATP5F1A/UQCRC1/NDUFS1/NDUFS3/ATP5PB/NDUFA10/IMMP2L/NDUFB8/DMAC2/SDHB/NDUFV2/NDUFS2/ATP5MC3/CYC1/NDUFB3/SDHA/ATP5F1C/ATP5ME/ATP5MD/NDUFA3/ATP5PD/NDUFS4/ATP5MPL/NDUFB5/NDUFA12/NDUFA9/SDHC/ATP5F1B/COX4I1/NDUFB1/NDUFV1/NDUFA4/NDUFA6/NDUFA5/NDUFA7/NDUFA1/NDUFA8/ATP5MC2
GO:0019866	organelle inner membrane	73/297	422/11050	1.75e-39	1.59e-37	CKMT2/COQ8A/ATP5MC1/NNT/PPIF/SLC25A12/MICU3/ENDOG/UQCRC2/ATP5PO/COQ10A/SLC25A4/NDUFAF5/ATP5PF/L2HGDH/COX5A/ATP5F1A/UQCRC1/MPC1/NDUFS1/ACADVL/NDUFS3/CYCS/ATP5PB/NDUFA10/IMMP2L/SLC25A11/NDUFB8/DMAC2/SDHB/NDUFV2/NDUFS2/ATP5MC3/CYC1/NDUFB3/SDHA/ATP5F1C/ATP5ME/ATP5MD/AIFM1/NDUFA3/ATP5PD/TTC19/MRPS36/NDUFS4/GOT2/ATP5MPL/NDUFB5/NDUFA12/NDUFA9/SDHC/ATP5F1B/COQ7/MYOC/COX4I1/NDUFB1/NDUFV1/TIMM8B/COQ9/HADHA…
GO:1990204	oxidoreductase complex	36/297	84/11050	7.79e-35	5.33e-33	GPD1/UQCRC2/PDHA1/UQCRC1/NDUFS1/NDUFS3/DLD/GMPR/NDUFA10/OGDH/NDUFB8/DMAC2/SDHB/NDUFV2/NDUFS2/CYC1/NDUFB3/SDHA/NDUFA3/MRPS36/NDUFS4/NDUFB5/NDUFA12/NDUFA9/SDHC/PDHX/NDUFB1/NDUFV1/NDUFA4/NDUFA6/NDUFA5/DLAT/NDUFA7/NDUFA1/NDUFA8/PDHB
GO:0070469	respirasome	32/297	68/11050	1.1e-32	6.03e-31	NNT/UQCRC2/COX5A/UQCRC1/NDUFS1/NDUFS3/CYCS/NDUFA10/NDUFB8/DMAC2/SDHB/NDUFV2/NDUFS2/CYC1/NDUFB3/SDHA/NDUFA3/TTC19/NDUFS4/NDUFB5/NDUFA12/NDUFA9/SDHC/COX4I1/NDUFB1/NDUFV1/NDUFA4/NDUFA6/NDUFA5/NDUFA7/NDUFA1/NDUFA8
GO:0098798	mitochondrial protein complex	49/297	226/11050	4.58e-31	2.09e-29	ATP5MC1/PPIF/UQCRC2/ATP5PO/SUCLG2/ATP5PF/COX5A/ATP5F1A/UQCRC1/NDUFS1/NDUFS3/ATP5PB/NDUFA10/IMMP2L/NDUFB8/DMAC2/SDHB/NDUFV2/NDUFS2/ATP5MC3/CYC1/NDUFB3/SDHA/ATP5F1C/ATP5ME/ATP5MD/NDUFA3/ATP5PD/MRPS36/NDUFS4/ATP5MPL/NDUFB5/NDUFA12/NDUFA9/SDHC/ATP5F1B/COX4I1/NDUFB1/NDUFV1/TIMM8B/HADHA/NDUFA4/NDUFA6/NDUFA5/DLAT/NDUFA7/NDUFA1/NDUFA8/ATP5MC2
GO:0005746	mitochondrial respirasome	30/297	63/11050	6.84e-31	2.68e-29	NNT/UQCRC2/COX5A/UQCRC1/NDUFS1/NDUFS3/NDUFA10/NDUFB8/DMAC2/SDHB/NDUFV2/NDUFS2/CYC1/NDUFB3/SDHA/NDUFA3/NDUFS4/NDUFB5/NDUFA12/NDUFA9/SDHC/COX4I1/NDUFB1/NDUFV1/NDUFA4/NDUFA6/NDUFA5/NDUFA7/NDUFA1/NDUFA8
GO:0098803	respiratory chain complex	29/297	59/11050	2.07e-30	7.09e-29	UQCRC2/COX5A/UQCRC1/NDUFS1/NDUFS3/NDUFA10/NDUFB8/DMAC2/SDHB/NDUFV2/NDUFS2/CYC1/NDUFB3/SDHA/NDUFA3/NDUFS4/NDUFB5/NDUFA12/NDUFA9/SDHC/COX4I1/NDUFB1/NDUFV1/NDUFA4/NDUFA6/NDUFA5/NDUFA7/NDUFA1/NDUFA8
GO:0005759	mitochondrial matrix	61/297	412/11050	7.15e-29	2.17e-27	TOP1MT/NAT8L/AK4/ETNPPL/PPTC7/PPIF/ACO2/TMLHE/ACOT11/ADHFE1/SUCLA2/IDH2/ETFA/UQCRC2/CASQ1/PDHA1/AASS/GPT2/SUCLG2/ME2/ATP5F1A/NDUFS1/ACADVL/MDH2/NDUFS3/HIBADH/DLD/ATP5PB/NDUFA10/OGDH/NDUFB8/HIBCH/NDUFS2/CS/ATP5F1C/MRPS36/GOT2/IDH3B/ISCA2/NDUFA9/ALDH5A1/ATP5F1B/PDHX/TUFM/DECR1/SIRT3/ACADL/HADH/IVD/HADHA/SIRT5/TARS2/DLAT/FH/PPA2/LIAS/NDUFA7/PDHB/MIPEP/MRM1/COQ5
GO:0005747	mitochondrial respiratory chain complex I	21/297	40/11050	4.26e-23	9.72e-22	NDUFS1/NDUFS3/NDUFA10/NDUFB8/DMAC2/NDUFV2/NDUFS2/NDUFB3/NDUFA3/NDUFS4/NDUFB5/NDUFA12/NDUFA9/NDUFB1/NDUFV1/NDUFA4/NDUFA6/NDUFA5/NDUFA7/NDUFA1/NDUFA8
GO:0030964	NADH dehydrogenase complex	21/297	40/11050	4.26e-23	9.72e-22	NDUFS1/NDUFS3/NDUFA10/NDUFB8/DMAC2/NDUFV2/NDUFS2/NDUFB3/NDUFA3/NDUFS4/NDUFB5/NDUFA12/NDUFA9/NDUFB1/NDUFV1/NDUFA4/NDUFA6/NDUFA5/NDUFA7/NDUFA1/NDUFA8
GO:0045271	respiratory chain complex I	21/297	40/11050	4.26e-23	9.72e-22	NDUFS1/NDUFS3/NDUFA10/NDUFB8/DMAC2/NDUFV2/NDUFS2/NDUFB3/NDUFA3/NDUFS4/NDUFB5/NDUFA12/NDUFA9/NDUFB1/NDUFV1/NDUFA4/NDUFA6/NDUFA5/NDUFA7/NDUFA1/NDUFA8
GO:0005753	mitochondrial proton-transporting ATP synthase complex	14/297	18/11050	2.11e-19	4.12e-18	ATP5MC1/PPIF/ATP5PO/ATP5PF/ATP5F1A/ATP5PB/ATP5MC3/ATP5F1C/ATP5ME/ATP5MD/ATP5PD/ATP5MPL/ATP5F1B/ATP5MC2
GO:0045259	proton-transporting ATP synthase complex	14/297	18/11050	2.11e-19	4.12e-18	ATP5MC1/PPIF/ATP5PO/ATP5PF/ATP5F1A/ATP5PB/ATP5MC3/ATP5F1C/ATP5ME/ATP5MD/ATP5PD/ATP5MPL/ATP5F1B/ATP5MC2
GO:0016469	proton-transporting two-sector ATPase complex	14/297	39/11050	6.25e-13	1.14e-11	ATP5MC1/PPIF/ATP5PO/ATP5PF/ATP5F1A/ATP5PB/ATP5MC3/ATP5F1C/ATP5ME/ATP5MD/ATP5PD/ATP5MPL/ATP5F1B/ATP5MC2
GO:0033177	proton-transporting two-sector ATPase complex, proton-transporting domain	7/297	17/11050	1.46e-07	2.49e-06	ATP5MC1/ATP5PF/ATP5PB/ATP5MC3/ATP5ME/ATP5PD/ATP5MC2
GO:0045239	tricarboxylic acid cycle enzyme complex	6/297	13/11050	5.25e-07	8.45e-06	SUCLA2/SUCLG2/DLD/OGDH/MRPS36/FH
GO:0070069	cytochrome complex	6/297	17/11050	3.46e-06	5.25e-05	UQCRC2/COX5A/UQCRC1/CYC1/COX4I1/NDUFA4
GO:0005758	mitochondrial intermembrane space	10/297	69/11050	1.41e-05	0.000204	NDUFS1/CYCS/AIFM1/MYOC/TIMM8B/SIRT5/NDUFA8/CHCHD7/TRIAP1/NLN
GO:0031970	organelle envelope lumen	10/297	77/11050	3.77e-05	0.000516	NDUFS1/CYCS/AIFM1/MYOC/TIMM8B/SIRT5/NDUFA8/CHCHD7/TRIAP1/NLN
GO:0045277	respiratory chain complex IV	4/297	10/11050	9.45e-05	0.00123	UQCRC2/COX5A/COX4I1/NDUFA4
GO:0031314	extrinsic component of mitochondrial inner membrane	4/297	12/11050	0.000213	0.00266	COQ8A/NDUFAF5/COQ7/COQ5
GO:0009295	nucleoid	5/297	37/11050	0.00292	0.0307	TOP1MT/ACADVL/ATP5F1B/TUFM/HADHA
GO:0042645	mitochondrial nucleoid	5/297	37/11050	0.00292	0.0307	TOP1MT/ACADVL/ATP5F1B/TUFM/HADHA
GO:0033178	proton-transporting two-sector ATPase complex, catalytic domain	3/297	13/11050	0.0045	0.0411	ATP5F1A/ATP5F1C/ATP5F1B
GO:0045240	dihydrolipoyl dehydrogenase complex	3/297	10/11050	0.002	0.0229	DLD/OGDH/MRPS36
T tubule/Calcium regulatory
GO:0005891	voltage-gated calcium channel complex	4/297	23/11050	0.00302	0.0307	CATSPERG/PDE4B/CACNA2D1/CATSPER4
GO:0030315	T-tubule	6/297	43/11050	0.000946	0.0113	ATP1A2/ANK2/CASQ1/CACNA2D1/GOT2/SLC2A4
Z disc
GO:0030018	Z disc	9/297	112/11050	0.00317	0.031	PDE4B/KY/ANK2/CASQ1/MYOZ2/MYOZ3/FBP2/MYBPC1/JPH2
Transporter
GO:1990351	transporter complex	11/297	159/11050	0.00375	0.0354	KCNC1/CATSPERG/PDE4B/ATP1A2/HCN2/CLCN1/CACNA2D1/KCNQ5/CATSPER4/TIMM8B/KCNA7
GO: Molecular Function
ID	Description	GeneRatio	BgRatio	pvalue	qvalue	geneID
Electron transfer and ocidoreductase activity
GO:0016491	oxidoreductase activity	75/283	497/10706	5.22e-37	2.31e-34	PIPOX/DIO2/NOS2/GPD1/PRDX2/EGLN3/NNT/MDH1/TECRL/TMLHE/ADHFE1/CRYZ/IDH2/ETFA/DHRS7C/PDHA1/AASS/NDUFAF5/ME2/PTGR2/L2HGDH/COX5A/UQCRC1/NDUFS1/ACADVL/MDH2/NDUFS3/CYCS/HIBADH/DLD/GMPR/NDUFA10/OGDH/NDUFB8/SDHB/NDUFV2/NDUFS2/CYC1/NDUFB3/ALDH1A1/SDHA/AIFM1/NDUFA3/MRPS36/NDUFS4/IDH3B/NDUFB5/SELENBP1/NDUFA12/NDUFA9/SDHC/ALDH5A1/COQ7/MSRB3/PDHX/MMACHC/DECR1/COX4I1/NDUFB1/ACADL/NDUFV1/HADH/IVD/DHRS7B/HADHA/N…
GO:0016655	oxidoreductase activity, acting on NAD(P)H, quinone or similar compound as acceptor	22/283	42/10706	2.74e-24	6.08e-22	CRYZ/NDUFS1/NDUFS3/NDUFA10/NDUFB8/NDUFV2/NDUFS2/NDUFB3/NDUFA3/NDUFS4/NDUFB5/NDUFA12/NDUFA9/NDUFB1/NDUFV1/NDUFA4/NDUFA6/NDUFA5/NDUFA7/NDUFA1/NDUFA8/DHRS4
GO:0016651	oxidoreductase activity, acting on NAD(P)H	27/283	77/10706	9.76e-24	1.44e-21	NOS2/NNT/CRYZ/NDUFS1/NDUFS3/DLD/GMPR/NDUFA10/NDUFB8/NDUFV2/NDUFS2/NDUFB3/AIFM1/NDUFA3/NDUFS4/NDUFB5/NDUFA12/NDUFA9/NDUFB1/NDUFV1/NDUFA4/NDUFA6/NDUFA5/NDUFA7/NDUFA1/NDUFA8/DHRS4
GO:0016614	oxidoreductase activity, acting on CH-OH group of donors	15/283	84/10706	4.27e-09	1.35e-07	GPD1/MDH1/ADHFE1/IDH2/DHRS7C/ME2/PTGR2/L2HGDH/MDH2/HIBADH/IDH3B/HADH/HADHA/DHRS4/DHRS11
GO:0016616	oxidoreductase activity, acting on the CH-OH group of donors, NAD or NADP as acceptor	14/283	77/10706	1.11e-08	3.08e-07	GPD1/MDH1/ADHFE1/IDH2/DHRS7C/ME2/PTGR2/MDH2/HIBADH/IDH3B/HADH/HADHA/DHRS4/DHRS11
GO:0016903	oxidoreductase activity, acting on the aldehyde or oxo group of donors	9/283	29/10706	3.5e-08	8.15e-07	PDHA1/DLD/OGDH/ALDH1A1/MRPS36/ALDH5A1/PDHX/DLAT/PDHB
GO:0016620	oxidoreductase activity, acting on the aldehyde or oxo group of donors, NAD or NADP as acceptor	7/283	23/10706	1.43e-06	2.75e-05	PDHA1/DLD/ALDH1A1/ALDH5A1/PDHX/DLAT/PDHB
GO:0016627	oxidoreductase activity, acting on the CH-CH group of donors	9/283	49/10706	4.51e-06	7.99e-05	TECRL/PTGR2/ACADVL/SDHB/SDHA/SDHC/DECR1/ACADL/IVD
GO:0003954	NADH dehydrogenase activity	20/283	35/10706	3.23e-23	2.39e-21	NDUFS1/NDUFS3/NDUFA10/NDUFB8/NDUFV2/NDUFS2/NDUFB3/NDUFA3/NDUFS4/NDUFB5/NDUFA12/NDUFA9/NDUFB1/NDUFV1/NDUFA4/NDUFA6/NDUFA5/NDUFA7/NDUFA1/NDUFA8
GO:0008137	NADH dehydrogenase (ubiquinone) activity	20/283	35/10706	3.23e-23	2.39e-21	NDUFS1/NDUFS3/NDUFA10/NDUFB8/NDUFV2/NDUFS2/NDUFB3/NDUFA3/NDUFS4/NDUFB5/NDUFA12/NDUFA9/NDUFB1/NDUFV1/NDUFA4/NDUFA6/NDUFA5/NDUFA7/NDUFA1/NDUFA8
GO:0050136	NADH dehydrogenase (quinone) activity	20/283	35/10706	3.23e-23	2.39e-21	NDUFS1/NDUFS3/NDUFA10/NDUFB8/NDUFV2/NDUFS2/NDUFB3/NDUFA3/NDUFS4/NDUFB5/NDUFA12/NDUFA9/NDUFB1/NDUFV1/NDUFA4/NDUFA6/NDUFA5/NDUFA7/NDUFA1/NDUFA8
GO:0051287	NAD binding	15/283	51/10706	2.02e-12	8.94e-11	GPD1/NNT/MDH1/IDH2/ME2/HIBADH/DLD/NDUFS2/ALDH1A1/IDH3B/SIRT3/NDUFV1/HADH/HADHA/SIRT5
GO:0016776	phosphotransferase activity, phosphate group as acceptor	10/283	47/10706	3.1e-07	6.54e-06	AK4/ATP5MC1/ATP5PO/ATP5F1A/ATP5PB/ATP5MC3/ATP5F1C/ATP5PD/ATP5F1B/ATP5MC2
GO:0046933	proton-transporting ATP synthase activity, rotational mechanism	9/283	15/10706	2.42e-11	9.75e-10	ATP5MC1/ATP5PO/ATP5F1A/ATP5PB/ATP5MC3/ATP5F1C/ATP5PD/ATP5F1B/ATP5MC2
GO:0015252	proton channel activity	9/283	17/10706	1.12e-10	4.14e-09	ATP5MC1/ATP5PO/ATP5F1A/ATP5PB/ATP5MC3/ATP5F1C/ATP5PD/ATP5F1B/ATP5MC2
GO:0015078	proton transmembrane transporter activity	15/283	80/10706	2.11e-09	7.18e-08	ATP5MC1/NNT/ATP5PO/ATP5PF/COX5A/ATP5F1A/ATP5PB/ATP5MC3/ATP5F1C/ATP5ME/ATP5PD/ATP5F1B/COX4I1/NDUFA4/ATP5MC2
GO:0009055	electron transfer activity	18/283	75/10706	5.72e-13	2.81e-11	ETFA/ME2/COX5A/UQCRC1/NDUFS1/NDUFS3/CYCS/DLD/SDHB/NDUFV2/NDUFS2/CYC1/SDHA/IDH3B/NDUFA12/SDHC/COX4I1/NDUFA4
GO:0051539	4 iron, 4 sulfur cluster binding	7/283	37/10706	4.36e-05	0.000645	ACO2/NDUFS1/SDHB/NDUFS2/ISCA2/NDUFV1/LIAS
GO:0050660	flavin adenine dinucleotide binding	9/283	67/10706	6.19e-05	0.000885	NOS2/ETFA/ACADVL/DLD/SDHA/AIFM1/MMACHC/ACADL/IVD
GO:0051536	iron-sulfur cluster binding	8/283	53/10706	6.81e-05	0.000915	ACO2/NDUFS1/SDHB/NDUFV2/NDUFS2/ISCA2/NDUFV1/LIAS
GO:0051540	metal cluster binding	8/283	53/10706	6.81e-05	0.000915	ACO2/NDUFS1/SDHB/NDUFV2/NDUFS2/ISCA2/NDUFV1/LIAS
GO:0051537	2 iron, 2 sulfur cluster binding	4/283	17/10706	0.000867	0.0096	NDUFS1/SDHB/NDUFV2/ISCA2
GO:0004129	cytochrome-c oxidase activity	3/283	13/10706	0.00429	0.0396	COX5A/COX4I1/NDUFA4
GO:0015002	heme-copper terminal oxidase activity	3/283	13/10706	0.00429	0.0396	COX5A/COX4I1/NDUFA4
GO:0016676	oxidoreductase activity, acting on a heme group of donors, oxygen as acceptor	3/283	13/10706	0.00429	0.0396	COX5A/COX4I1/NDUFA4
GO:0050661	NADP binding	5/283	42/10706	0.00476	0.043	NOS2/NNT/CRYZ/HIBADH/DECR1
GO:0016675	oxidoreductase activity, acting on a heme group of donors	3/283	14/10706	0.00536	0.0432	COX5A/COX4I1/NDUFA4
GO:0048038	quinone binding	3/283	14/10706	0.00536	0.0432	COQ10A/SDHB/NDUFS2
GO:0070403	NAD+ binding	3/283	14/10706	0.00536	0.0432	SIRT3/HADH/SIRT5
Metabolic function
GO:0048037	cofactor binding	47/283	345/10706	4.94e-21	3.13e-19	NOS2/GPD1/ETNPPL/GADL1/GOT1/EGLN3/NNT/MDH1/ACO2/PANK1/ACOT11/CRYZ/IDH2/ETFA/COQ10A/GPT2/KYAT1/ME2/NDUFS1/ACADVL/CYCS/HIBADH/DLD/OGDH/SDHB/NDUFV2/NDUFS2/CYC1/ALDH1A1/SDHA/AIFM1/GOT2/IDH3B/ISCA2/NDUFA9/SDHC/MMACHC/DECR1/SIRT3/ACADL/NDUFV1/HADH/IVD/HADHA/SIRT5/LIAS/CARNS1
GO:0050662	coenzyme binding	37/283	231/10706	4.38e-19	2.43e-17	NOS2/GPD1/ETNPPL/GADL1/GOT1/EGLN3/NNT/MDH1/PANK1/ACOT11/CRYZ/IDH2/ETFA/GPT2/KYAT1/ME2/ACADVL/HIBADH/DLD/OGDH/NDUFS2/ALDH1A1/SDHA/AIFM1/GOT2/IDH3B/NDUFA9/MMACHC/DECR1/SIRT3/ACADL/NDUFV1/HADH/IVD/HADHA/SIRT5/CARNS1
GO:0030170	pyridoxal phosphate binding	6/283	36/10706	0.000323	0.00377	ETNPPL/GADL1/GOT1/GPT2/KYAT1/GOT2
GO:0019842	vitamin binding	9/283	82/10706	0.0003	0.0037	ETNPPL/GADL1/GOT1/EGLN3/GPT2/KYAT1/OGDH/GOT2/MMACHC
GO:0070279	vitamin B6 binding	6/283	36/10706	0.000323	0.00377	ETNPPL/GADL1/GOT1/GPT2/KYAT1/GOT2
GO:0008483	transaminase activity	5/283	16/10706	4.28e-05	0.000645	ETNPPL/GOT1/GPT2/KYAT1/GOT2
GO:0016769	transferase activity, transferring nitrogenous groups	5/283	18/10706	8.04e-05	0.00105	ETNPPL/GOT1/GPT2/KYAT1/GOT2
GO:0016829	lyase activity	12/283	137/10706	0.000271	0.00343	ETNPPL/GADL1/GOT1/CA14/ACO2/ADCY5/ADCY2/KYAT1/ME2/HADHA/FH/HCCS
GO:0010181	FMN binding	3/283	12/10706	0.00337	0.0332	NOS2/NDUFV1/CARNS1
Ion transporter activity
GO:0005216	ion channel activity	17/283	187/10706	9.08e-06	0.000155	KCNC1/ATP5MC1/HCN2/ATP5PO/CLCN1/ATP5F1A/CACNA2D1/ATP5PB/KCNQ5/ATP5MC3/ATP5F1C/CATSPER4/ATP5PD/ATP5F1B/KCNA7/ATP5MC2/JPH2
GO:0015267	channel activity	17/283	200/10706	2.2e-05	0.000348	KCNC1/ATP5MC1/HCN2/ATP5PO/CLCN1/ATP5F1A/CACNA2D1/ATP5PB/KCNQ5/ATP5MC3/ATP5F1C/CATSPER4/ATP5PD/ATP5F1B/KCNA7/ATP5MC2/JPH2
GO:0022803	passive transmembrane transporter activity	17/283	200/10706	2.2e-05	0.000348	KCNC1/ATP5MC1/HCN2/ATP5PO/CLCN1/ATP5F1A/CACNA2D1/ATP5PB/KCNQ5/ATP5MC3/ATP5F1C/CATSPER4/ATP5PD/ATP5F1B/KCNA7/ATP5MC2/JPH2
GO:0008324	cation transmembrane transporter activity	26/283	320/10706	3.42e-07	6.88e-06	KCNC1/ATP1A2/ATP5MC1/NNT/HCN2/ATP2B2/SLC39A8/ATP5PO/ATP5PF/COX5A/ATP5F1A/CACNA2D1/ATP5PB/KCNQ5/ATP5MC3/ATP5F1C/ATP5ME/CATSPER4/ATP5PD/SLC12A2/ATP5F1B/COX4I1/NDUFA4/KCNA7/ATP5MC2/JPH2
GO:0015077	monovalent inorganic cation transmembrane transporter activity	21/283	173/10706	5.22e-09	1.54e-07	KCNC1/ATP1A2/ATP5MC1/NNT/HCN2/ATP5PO/ATP5PF/COX5A/ATP5F1A/ATP5PB/KCNQ5/ATP5MC3/ATP5F1C/ATP5ME/ATP5PD/SLC12A2/ATP5F1B/COX4I1/NDUFA4/KCNA7/ATP5MC2
GO:0015075	ion transmembrane transporter activity	34/283	444/10706	2.07e-08	5.4e-07	KCNC1/SLC16A3/ABCA1/ATP1A2/ATP5MC1/NNT/HCN2/ATP2B2/SLC25A12/SLC39A8/ATP5PO/SLC25A4/ATP5PF/CLCN1/COX5A/ATP5F1A/MPC1/CACNA2D1/ATP5PB/SLC25A11/KCNQ5/ATP5MC3/ATP5F1C/ATP5ME/CATSPER4/ATP5PD/SLC12A2/ATP5F1B/COX4I1/NDUFA4/KCNA7/ATP5MC2/JPH2/MPC2
GO:0015318	inorganic molecular entity transmembrane transporter activity	32/283	402/10706	2.24e-08	5.52e-07	KCNC1/SLC16A3/ATP1A2/ATP5MC1/NNT/HCN2/ATP2B2/SLC25A12/SLC39A8/ATP5PO/ATP5PF/CLCN1/COX5A/ATP5F1A/MPC1/CACNA2D1/ATP5PB/SLC25A11/KCNQ5/ATP5MC3/ATP5F1C/ATP5ME/CATSPER4/ATP5PD/SLC12A2/ATP5F1B/COX4I1/NDUFA4/KCNA7/ATP5MC2/JPH2/MPC2
GO:0022890	inorganic cation transmembrane transporter activity	26/283	290/10706	4.82e-08	1.07e-06	KCNC1/ATP1A2/ATP5MC1/NNT/HCN2/ATP2B2/SLC39A8/ATP5PO/ATP5PF/COX5A/ATP5F1A/CACNA2D1/ATP5PB/KCNQ5/ATP5MC3/ATP5F1C/ATP5ME/CATSPER4/ATP5PD/SLC12A2/ATP5F1B/COX4I1/NDUFA4/KCNA7/ATP5MC2/JPH2
GO:0005261	cation channel activity	16/283	149/10706	1.93e-06	3.57e-05	KCNC1/ATP5MC1/HCN2/ATP5PO/ATP5F1A/CACNA2D1/ATP5PB/KCNQ5/ATP5MC3/ATP5F1C/CATSPER4/ATP5PD/ATP5F1B/KCNA7/ATP5MC2/JPH2
GO:0022843	voltage-gated cation channel activity	6/283	52/10706	0.00237	0.0244	KCNC1/HCN2/CACNA2D1/KCNQ5/CATSPER4/KCNA7
GO:0005251	delayed rectifier potassium channel activity	3/283	11/10706	0.00258	0.0259	KCNC1/KCNQ5/KCNA7
GO:0005244	voltage-gated ion channel activity	7/283	80/10706	0.00513	0.0432	KCNC1/HCN2/CLCN1/CACNA2D1/KCNQ5/CATSPER4/KCNA7
GO:0022832	voltage-gated channel activity	7/283	80/10706	0.00513	0.0432	KCNC1/HCN2/CLCN1/CACNA2D1/KCNQ5/CATSPER4/KCNA7
GO:0005249	voltage-gated potassium channel activity	4/283	27/10706	0.00519	0.0432	KCNC1/HCN2/KCNQ5/KCNA7
Fat metabolism
GO:0000062	fatty-acyl-CoA binding	4/283	16/10706	0.000677	0.00769	ACOT11/ACADVL/ACADL/HADHA
GO:1901567	fatty acid derivative binding	4/283	19/10706	0.00135	0.0146	ACOT11/ACADVL/ACADL/HADHA
GO:0003995	acyl-CoA dehydrogenase activity	3/283	10/10706	0.00191	0.0202	ACADVL/ACADL/IVD
KEGG Pathways
ID	Description	GeneRatio	BgRatio	pvalue	qvalue	geneID
hsa00190	Oxidative phosphorylation	40/176	91/4931	3.17e-35	6.31e-33	ATP5MC1/UQCRC2/ATP5PO/ATP5PF/COX5A/ATP5F1A/UQCRC1/NDUFS1/NDUFS3/ATP5PB/NDUFA10/NDUFB8/SDHB/NDUFV2/NDUFS2/ATP5MC3/CYC1/NDUFB3/SDHA/ATP5F1C/ATP5ME/NDUFA3/ATP5PD/NDUFS4/NDUFB5/NDUFA12/NDUFA9/SDHC/ATP5F1B/COX4I1/NDUFB1/NDUFV1/NDUFA4/NDUFA6/NDUFA5/PPA2/NDUFA7/NDUFA1/NDUFA8/ATP5MC2
hsa05415	Diabetic cardiomyopathy	48/176	158/4931	1.85e-33	1.84e-31	ATP5MC1/PPIF/UQCRC2/ATP5PO/PDHA1/SLC25A4/ATP5PF/COX5A/ATP5F1A/UQCRC1/MPC1/NDUFS1/NDUFS3/ATP5PB/NDUFA10/NDUFB8/SDHB/NDUFV2/NDUFS2/ATP5MC3/CYC1/NDUFB3/SDHA/ATP5F1C/NDUFA3/ATP5PD/NDUFS4/NDUFB5/SLC2A4/NDUFA12/NDUFA9/SDHC/ATP5F1B/COX4I1/NDUFB1/NDUFV1/CPT1B/NDUFA4/NDUFA6/NDUFA5/NDUFA7/NDUFA1/NDUFA8/ATP5MC2/PRKCA/PDHB/MPC2/CAMK2A
hsa04714	Thermogenesis	44/176	178/4931	2.17e-26	1.44e-24	SMARCD1/ATP5MC1/ADCY5/UQCRC2/ADCY2/ATP5PO/NDUFAF5/ATP5PF/COX5A/ATP5F1A/UQCRC1/NDUFS1/NDUFS3/ATP5PB/NDUFA10/NDUFB8/SDHB/NDUFV2/NDUFS2/ATP5MC3/CYC1/NDUFB3/SDHA/ATP5F1C/ATP5ME/NDUFA3/ATP5PD/NDUFS4/NDUFB5/NDUFA12/NDUFA9/SDHC/ATP5F1B/COX4I1/NDUFB1/NDUFV1/CPT1B/NDUFA4/NDUFA6/NDUFA5/NDUFA7/NDUFA1/NDUFA8/ATP5MC2
hsa05012	Parkinson disease	43/176	189/4931	3.4e-24	1.69e-22	ATP5MC1/PPIF/ADCY5/UQCRC2/ATP5PO/SLC25A4/ATP5PF/COX5A/ATP5F1A/UQCRC1/NDUFS1/NDUFS3/CYCS/ATP5PB/NDUFA10/NDUFB8/SDHB/NDUFV2/NDUFS2/ATP5MC3/CYC1/NDUFB3/SDHA/ATP5F1C/NDUFA3/ATP5PD/NDUFS4/NDUFB5/NDUFA12/NDUFA9/SDHC/ATP5F1B/COX4I1/NDUFB1/NDUFV1/NDUFA4/NDUFA6/NDUFA5/NDUFA7/NDUFA1/NDUFA8/ATP5MC2/CAMK2A
hsa05020	Prion disease	41/176	198/4931	2.2e-21	8.74e-20	ATP5MC1/PPIF/UQCRC2/ATP5PO/SLC25A4/ATP5PF/COX5A/ATP5F1A/UQCRC1/NDUFS1/NDUFS3/CYCS/ATP5PB/NDUFA10/NDUFB8/SDHB/NDUFV2/NDUFS2/ATP5MC3/CYC1/NDUFB3/SDHA/ATP5F1C/NDUFA3/ATP5PD/NDUFS4/NDUFB5/NDUFA12/NDUFA9/SDHC/ATP5F1B/COX4I1/NDUFB1/NDUFV1/NDUFA4/NDUFA6/NDUFA5/NDUFA7/NDUFA1/NDUFA8/ATP5MC2
hsa00020	Citrate cycle (TCA cycle)	17/176	27/4931	7.09e-19	2.28e-17	MDH1/ACO2/SUCLA2/IDH2/PDHA1/SUCLG2/MDH2/DLD/OGDH/SDHB/CS/SDHA/IDH3B/SDHC/DLAT/FH/PDHB
hsa05016	Huntington disease	41/176	230/4931	8.03e-19	2.28e-17	ATP5MC1/PPIF/UQCRC2/ATP5PO/SLC25A4/ATP5PF/COX5A/ATP5F1A/UQCRC1/NDUFS1/NDUFS3/CYCS/ATP5PB/NDUFA10/NDUFB8/SDHB/NDUFV2/NDUFS2/ATP5MC3/CYC1/NDUFB3/SDHA/ATP5F1C/NDUFA3/ATP5PD/NDUFS4/NDUFB5/NDUFA12/NDUFA9/SDHC/ATP5F1B/COX4I1/NDUFB1/NDUFV1/NDUFA4/NDUFA6/NDUFA5/NDUFA7/NDUFA1/NDUFA8/ATP5MC2
hsa04932	Non-alcoholic fatty liver disease	30/176	117/4931	1.64e-18	4.08e-17	MLXIPL/UQCRC2/COX5A/UQCRC1/NDUFS1/NDUFS3/CYCS/NDUFA10/NDUFB8/SDHB/NDUFV2/NDUFS2/CYC1/NDUFB3/SDHA/NDUFA3/NDUFS4/NDUFB5/NDUFA12/NDUFA9/SDHC/COX4I1/NDUFB1/NDUFV1/NDUFA4/NDUFA6/NDUFA5/NDUFA7/NDUFA1/NDUFA8
hsa05010	Alzheimer disease	42/176	272/4931	7.14e-17	1.58e-15	NOS2/ATP5MC1/PPIF/UQCRC2/ATP5PO/SLC25A4/ATP5PF/COX5A/ATP5F1A/UQCRC1/NDUFS1/NDUFS3/CYCS/ATP5PB/NDUFA10/NDUFB8/SDHB/NDUFV2/NDUFS2/ATP5MC3/CYC1/NDUFB3/SDHA/ATP5F1C/NDUFA3/ATP5PD/NDUFS4/NDUFB5/NDUFA12/NDUFA9/SDHC/ATP5F1B/COX4I1/NDUFB1/NDUFV1/NDUFA4/NDUFA6/NDUFA5/NDUFA7/NDUFA1/NDUFA8/ATP5MC2
hsa05014	Amyotrophic lateral sclerosis	40/176	272/4931	2.59e-15	5.16e-14	NOS2/ATP5MC1/UQCRC2/ATP5PO/ATP5PF/COX5A/ATP5F1A/UQCRC1/NDUFS1/NDUFS3/CYCS/ATP5PB/NDUFA10/NDUFB8/SDHB/NDUFV2/NDUFS2/ATP5MC3/CYC1/NDUFB3/SDHA/ATP5F1C/NDUFA3/ATP5PD/NDUFS4/NDUFB5/NDUFA12/NDUFA9/SDHC/ATP5F1B/COX4I1/NDUFB1/NDUFV1/NDUFA4/NDUFA6/NDUFA5/NDUFA7/NDUFA1/NDUFA8/ATP5MC2
hsa01200	Carbon metabolism	24/176	91/4931	2.93e-15	5.29e-14	PGP/GOT1/MDH1/ACO2/SUCLA2/IDH2/PDHA1/GPT2/SUCLG2/ME2/MDH2/DLD/FBP2/OGDH/SDHB/HIBCH/CS/SDHA/GOT2/IDH3B/SDHC/DLAT/FH/PDHB
hsa05022	Pathways of neurodegeneration - multiple diseases	44/176	347/4931	2.14e-14	3.55e-13	NOS2/ATP5MC1/PPIF/UQCRC2/ATP5PO/SLC25A4/ATP5PF/COX5A/ATP5F1A/UQCRC1/NDUFS1/NDUFS3/CYCS/ATP5PB/NDUFA10/NDUFB8/SDHB/NDUFV2/NDUFS2/ATP5MC3/CYC1/NDUFB3/SDHA/ATP5F1C/NDUFA3/ATP5PD/NDUFS4/NDUFB5/NDUFA12/NDUFA9/SDHC/ATP5F1B/COX4I1/NDUFB1/NDUFV1/NDUFA4/NDUFA6/NDUFA5/NDUFA7/NDUFA1/NDUFA8/ATP5MC2/PRKCA/CAMK2A
hsa04723	Retrograde endocannabinoid signaling	23/176	95/4931	8.72e-14	1.33e-12	ADCY5/ADCY2/NDUFS1/NDUFS3/NDUFA10/NDUFB8/NDUFV2/NDUFS2/NDUFB3/NDUFA3/NDUFS4/NDUFB5/NDUFA12/NDUFA9/NDUFB1/NDUFV1/NDUFA4/NDUFA6/NDUFA5/NDUFA7/NDUFA1/NDUFA8/PRKCA
hsa01210	2-Oxocarboxylic acid metabolism	7/176	16/4931	5.71e-07	8.12e-06	GOT1/ACO2/IDH2/GPT2/CS/GOT2/IDH3B
hsa00620	Pyruvate metabolism	8/176	32/4931	1.13e-05	0.00015	MDH1/PDHA1/ME2/MDH2/DLD/DLAT/FH/PDHB
hsa00630	Glyoxylate and dicarboxylate metabolism	6/176	26/4931	0.000241	0.003	PGP/MDH1/ACO2/MDH2/DLD/CS
hsa04020	Calcium signaling pathway	14/176	157/4931	0.0013	0.0148	NOS2/PHKG1/PPIF/ATP2B2/EGF/EDNRB/CASQ1/ADCY2/SLC25A4/VEGFA/PLCD4/STIM1/PRKCA/CAMK2A
hsa00250	Alanine, aspartate and glutamate metabolism	5/176	24/4931	0.00134	0.0148	NAT8L/GOT1/GPT2/GOT2/ALDH5A1
hsa00220	Arginine biosynthesis	4/176	15/4931	0.00157	0.0165	NOS2/GOT1/GPT2/GOT2
hsa04260	Cardiac muscle contraction	7/176	51/4931	0.00201	0.02	ATP1A2/UQCRC2/COX5A/UQCRC1/CACNA2D1/CYC1/COX4I1
hsa00760	Nicotinate and nicotinamide metabolism	5/176	27/4931	0.00233	0.0221	NT5C1A/NNT/NMRK2/SIRT3/SIRT5
hsa00650	Butanoate metabolism	4/176	17/4931	0.00259	0.0234	L2HGDH/ALDH5A1/HADH/HADHA
hsa01230	Biosynthesis of amino acids	7/176	54/4931	0.00281	0.0243	GOT1/ACO2/IDH2/GPT2/CS/GOT2/IDH3B
hsa00280	Valine, leucine and isoleucine degradation	6/176	41/4931	0.00302	0.025	HIBADH/DLD/HIBCH/HADH/IVD/HADHA
hsa00640	Propanoate metabolism	5/176	29/4931	0.00324	0.0258	SUCLA2/SUCLG2/DLD/HIBCH/HADHA
hsa04066	HIF-1 signaling pathway	9/176	89/4931	0.00417	0.0319	TFRC/NOS2/EGLN3/EGF/PDHA1/VEGFA/PRKCA/PDHB/CAMK2A
hsa00071	Fatty acid degradation	5/176	33/4931	0.00577	0.0425	ACADVL/ACADL/HADH/HADHA/CPT1B
GO and KEGG Pathwyas Enriched for Up-Regulated DEG
GO: Biological Processes
ID	Description	GeneRatio	BgRatio	pvalue	qvalue	geneID
Inflammation/Immune response
GO:0045087	innate immune response	49/360	465/10670	7.48e-13	2.61e-09	LRP8/HERC5/IL18/MNDA/ARG2/NCAM1/RSAD2/ISG20/CD55/CYBB/DDX60/CSF1R/PTAFR/ISG15/C1QA/RNASE6/MX1/RELB/TRAF3/TRAFD1/IFIT5/CD44/IKBKG/TUBB4B/PSMD11/DDX58/PSMD14/PSMA5/IFI6/PARP9/PSMD1/C1R/PSMD7/PSMB4/USP14/HEXIM1/PSMD4/PSMC4/CEBPG/PSMB1/PRDX1/RELA/PSMC1/CASP4/PSMD12/TUBB/CLU/PSMA4/SEC61A1
GO:0019221	cytokine-mediated signaling pathway	46/360	485/10670	1.54e-10	2.68e-07	CXCL1/LRP8/HMOX1/RUNX1/ITGAX/IL18/NCAM1/RSAD2/CDKN1A/ISG20/OSMR/TNFRSF12A/IL17RA/CSF1R/PTAFR/ISG15/ECM1/SQSTM1/GSTO1/MX1/CLCF1/TRAF3/IL15RA/COL1A2/PELI3/CD44/IKBKG/PSMD11/PSMD14/ANXA2/PSMA5/IFI6/PARP9/PPIA/PSMD1/PSMD7/PSMB4/PSMD4/PSMC4/PSMB1/RELA/PSMC1/CASP4/PSMD12/TCP1/PSMA4
GO:0002479	antigen processing and presentation of exogenous peptide antigen via MHC class I, TAP-dependent	15/360	61/10670	1.07e-09	1.25e-06	CYBB/IKBKG/PSMD11/PSMD14/PSMA5/PSMD1/PSMD7/PSMB4/PSMD4/PSMC4/CALR/PSMB1/PSMC1/PSMD12/PSMA4
GO:0042590	antigen processing and presentation of exogenous peptide antigen via MHC class I	15/360	64/10670	2.22e-09	1.93e-06	CYBB/IKBKG/PSMD11/PSMD14/PSMA5/PSMD1/PSMD7/PSMB4/PSMD4/PSMC4/CALR/PSMB1/PSMC1/PSMD12/PSMA4
GO:0002474	antigen processing and presentation of peptide antigen via MHC class I	16/360	81/10670	9.21e-09	4.96e-06	CYBB/IKBKG/SEC24D/PSMD11/PSMD14/PSMA5/PSMD1/PSMD7/PSMB4/PSMD4/PSMC4/CALR/PSMB1/PSMC1/PSMD12/PSMA4
GO:0070555	response to interleukin-1	21/360	142/10670	1.08e-08	4.96e-06	ANKRD1/SQSTM1/GCLC/TFPI/PELI3/IKBKG/PRKCI/PSMD11/PSMD14/PSMA5/ADAMTS12/PSMD1/PSMD7/PSMB4/PSMD4/PSMC4/PSMB1/RELA/PSMC1/PSMD12/PSMA4
GO:0002443	leukocyte mediated immunity	43/360	498/10670	1.14e-08	4.96e-06	CHIT1/CXCL1/AMPD3/HMOX1/ITGAX/IL18/MNDA/RSAD2/CD55/CYBB/RAP2B/FTL/PTAFR/C1QA/CLCF1/HEBP2/CD44/TUBB4B/CTSD/PSMD11/DDX58/PSMD14/ANXA2/CTSZ/PSMA5/CAT/CD68/PPIA/PSMD1/C1R/PSMD7/NPC2/ATP6V1D/SUPT6H/S100A11/CEBPG/PSMB1/PRDX1/PSMD12/TUBB/GNL1/CLU/TP53BP1
GO:0002218	activation of innate immune response	17/360	97/10670	2.1e-08	7.34e-06	MNDA/RELB/IKBKG/PSMD11/PSMD14/PSMA5/PSMD1/PSMD7/PSMB4/HEXIM1/PSMD4/PSMC4/PSMB1/RELA/PSMC1/PSMD12/PSMA4
GO:0036294	cellular response to decreased oxygen levels	23/360	176/10670	2.38e-08	7.55e-06	HMOX1/ANKRD1/PMAIP1/CYBB/NDRG1/BACH1/RGCC/HIPK2/LMNA/PSMD11/UBQLN1/PSMD14/PSMA5/PSMD1/PSMD7/PSMB4/PSMD4/PSMC4/PSMB1/PSMC1/PSMD12/PSMA4/CPEB2
GO:0002274	myeloid leukocyte activation	39/360	441/10670	3.03e-08	7.98e-06	CHIT1/CXCL1/AMPD3/HMOX1/ITGAX/IL18/MNDA/CD55/CYBB/RAP2B/CD2/NDRG1/FTL/PTAFR/C1QA/RELB/HEBP2/CD44/TUBB4B/CTSD/ADAM9/PSMD11/PSMD14/ANXA2/CTSZ/PSMA5/CAT/CD68/PPIA/PSMD1/PSMD7/NPC2/ATP6V1D/S100A11/PSMB1/LRRK2/PSMD12/TUBB/CLU
GO:0071347	cellular response to interleukin-1	19/360	124/10670	3.03e-08	7.98e-06	ANKRD1/SQSTM1/TFPI/PELI3/IKBKG/PSMD11/PSMD14/PSMA5/ADAMTS12/PSMD1/PSMD7/PSMB4/PSMD4/PSMC4/PSMB1/RELA/PSMC1/PSMD12/PSMA4
GO:0070498	interleukin-1-mediated signaling pathway	16/360	88/10670	3.2e-08	7.98e-06	SQSTM1/PELI3/IKBKG/PSMD11/PSMD14/PSMA5/PSMD1/PSMD7/PSMB4/PSMD4/PSMC4/PSMB1/RELA/PSMC1/PSMD12/PSMA4
GO:0002478	antigen processing and presentation of exogenous peptide antigen	19/360	126/10670	3.96e-08	8.96e-06	CYBB/IKBKG/LGMN/SEC24D/CTSD/PSMD11/PSMD14/PSMA5/PSMD1/PSMD7/PSMB4/PSMD4/PSMC4/CALR/PSMB1/PSMC1/AP2B1/PSMD12/PSMA4
GO:0050778	positive regulation of immune response	36/360	392/10670	4.11e-08	8.96e-06	RUNX1/IL18/MNDA/RSAD2/CD55/PTAFR/C1QA/CLCF1/RELB/EZR/ACTB/RGCC/IKBKG/LIMK1/PSMD11/DDX58/PSMD14/PSMA5/PARP9/PSMD1/C1R/PSMD7/PSMB4/SPG21/HEXIM1/PSMD4/PSMC4/HK1/PSMB1/RELA/PSMC1/IDO1/PSMD12/CLU/TP53BP1/PSMA4
GO:0019884	antigen processing and presentation of exogenous antigen	19/360	128/10670	5.14e-08	1.06e-05	CYBB/IKBKG/LGMN/SEC24D/CTSD/PSMD11/PSMD14/PSMA5/PSMD1/PSMD7/PSMB4/PSMD4/PSMC4/CALR/PSMB1/PSMC1/AP2B1/PSMD12/PSMA4
GO:0002220	innate immune response activating cell surface receptor signaling pathway	15/360	82/10670	7.96e-08	1.32e-05	RELB/IKBKG/PSMD11/PSMD14/PSMA5/PSMD1/PSMD7/PSMB4/PSMD4/PSMC4/PSMB1/RELA/PSMC1/PSMD12/PSMA4
GO:0002758	innate immune response-activating signal transduction	15/360	82/10670	7.96e-08	1.32e-05	RELB/IKBKG/PSMD11/PSMD14/PSMA5/PSMD1/PSMD7/PSMB4/PSMD4/PSMC4/PSMB1/RELA/PSMC1/PSMD12/PSMA4
GO:0019882	antigen processing and presentation	21/360	159/10670	8.14e-08	1.32e-05	CYBB/RELB/IKBKG/LGMN/SEC24D/CTSD/PSMD11/PSMD14/PSMA5/CD68/PSMD1/PSMD7/PSMB4/PSMD4/PSMC4/CALR/PSMB1/PSMC1/AP2B1/PSMD12/PSMA4
GO:0034612	response to tumor necrosis factor	24/360	203/10670	8.32e-08	1.32e-05	ANKRD1/TNFRSF12A/COL1A1/TRAF3/NPNT/PELI3/IKBKG/ADAM9/MYOG/PSMD11/PSMD14/PSMA5/ADAMTS12/PSMD1/PSMD7/PSMB4/PSMD4/PSMC4/PSMB1/RELA/PSMC1/CASP4/PSMD12/PSMA4
GO:0071356	cellular response to tumor necrosis factor	23/360	189/10670	9.13e-08	1.39e-05	ANKRD1/TNFRSF12A/COL1A1/TRAF3/NPNT/PELI3/IKBKG/MYOG/PSMD11/PSMD14/PSMA5/ADAMTS12/PSMD1/PSMD7/PSMB4/PSMD4/PSMC4/PSMB1/RELA/PSMC1/CASP4/PSMD12/PSMA4
GO:0038061	NIK/NF-kappaB signaling	19/360	133/10670	9.64e-08	1.4e-05	IL18/RASSF2/RELB/NFKB2/PSMD11/PSMD14/PSMA5/PSMD1/PSMD7/PSMB4/PSMD4/PSMC4/CALR/PSMB1/PRDX1/RELA/PSMC1/PSMD12/PSMA4
GO:0033209	tumor necrosis factor-mediated signaling pathway	18/360	121/10670	1.12e-07	1.51e-05	TNFRSF12A/TRAF3/PELI3/IKBKG/PSMD11/PSMD14/PSMA5/PSMD1/PSMD7/PSMB4/PSMD4/PSMC4/PSMB1/RELA/PSMC1/CASP4/PSMD12/PSMA4
GO:0048002	antigen processing and presentation of peptide antigen	19/360	135/10670	1.23e-07	1.59e-05	CYBB/IKBKG/LGMN/SEC24D/CTSD/PSMD11/PSMD14/PSMA5/PSMD1/PSMD7/PSMB4/PSMD4/PSMC4/CALR/PSMB1/PSMC1/AP2B1/PSMD12/PSMA4
GO:1902036	regulation of hematopoietic stem cell differentiation	13/360	65/10670	1.98e-07	2.39e-05	RUNX1/PSMD11/PSMD14/PSMA5/PSMD1/PSMD7/PSMB4/PSMD4/PSMC4/PSMB1/PSMC1/PSMD12/PSMA4
GO:0031349	positive regulation of defense response	24/360	215/10670	2.47e-07	2.88e-05	IL18/MNDA/OSMR/DDX60/IL17RA/RELB/IKBKG/PSMD11/PSMD14/PSMA5/PARP9/PSMD1/PSMD7/PSMB4/HEXIM1/PSMD4/PSMC4/PSMB1/RELA/PSMC1/IDO1/LRRK2/PSMD12/PSMA4
GO:0045089	positive regulation of innate immune response	18/360	128/10670	2.69e-07	3.03e-05	MNDA/RELB/IKBKG/PSMD11/PSMD14/PSMA5/PARP9/PSMD1/PSMD7/PSMB4/HEXIM1/PSMD4/PSMC4/PSMB1/RELA/PSMC1/PSMD12/PSMA4
GO:0042119	neutrophil activation	31/360	348/10670	7.35e-07	6.42e-05	CHIT1/CXCL1/AMPD3/ITGAX/IL18/MNDA/CD55/CYBB/RAP2B/FTL/PTAFR/HEBP2/CD44/TUBB4B/CTSD/PSMD11/PSMD14/ANXA2/CTSZ/PSMA5/CAT/CD68/PPIA/PSMD1/PSMD7/NPC2/ATP6V1D/S100A11/PSMB1/PSMD12/TUBB
GO:0060218	hematopoietic stem cell differentiation	13/360	73/10670	8.16e-07	6.95e-05	RUNX1/PSMD11/PSMD14/PSMA5/PSMD1/PSMD7/PSMB4/PSMD4/PSMC4/PSMB1/PSMC1/PSMD12/PSMA4
GO:0036230	granulocyte activation	31/360	351/10670	8.85e-07	7.21e-05	CHIT1/CXCL1/AMPD3/ITGAX/IL18/MNDA/CD55/CYBB/RAP2B/FTL/PTAFR/HEBP2/CD44/TUBB4B/CTSD/PSMD11/PSMD14/ANXA2/CTSZ/PSMA5/CAT/CD68/PPIA/PSMD1/PSMD7/NPC2/ATP6V1D/S100A11/PSMB1/PSMD12/TUBB
GO:0002253	activation of immune response	27/360	283/10670	1.05e-06	8.13e-05	RUNX1/MNDA/CD55/C1QA/RELB/EZR/ACTB/RGCC/IKBKG/LIMK1/PSMD11/PSMD14/PSMA5/PSMD1/C1R/PSMD7/PSMB4/SPG21/HEXIM1/PSMD4/PSMC4/PSMB1/RELA/PSMC1/PSMD12/CLU/PSMA4
GO:1901532	regulation of hematopoietic progenitor cell differentiation	13/360	76/10670	1.32e-06	9.59e-05	RUNX1/PSMD11/PSMD14/PSMA5/PSMD1/PSMD7/PSMB4/PSMD4/PSMC4/PSMB1/PSMC1/PSMD12/PSMA4
GO:0002366	leukocyte activation involved in immune response	37/360	472/10670	1.42e-06	9.96e-05	CHIT1/CXCL1/AMPD3/HMOX1/ITGAX/IL18/MNDA/CD55/CYBB/RAP2B/FTL/PTAFR/CLCF1/RELB/HEBP2/CD44/TUBB4B/CTSD/PSMD11/PSMD14/ANXA2/CTSZ/PSMA5/CAT/CD68/PPIA/PSMD1/PSMD7/NPC2/ATP6V1D/SUPT6H/S100A11/PSMB1/PSMD12/TUBB/LGALS1/TP53BP1
GO:0009615	response to virus	22/360	205/10670	1.55e-06	0.000106	HERC5/HSPB1/RSAD2/ISG20/PMAIP1/DDX60/IFI44L/ISG15/RNASE6/MX1/TRAF3/HMGA1/IFIT5/IKBKG/DDX58/IFI6/PARP9/NPC2/RELA/CLU/ODC1/CCT5
GO:0002263	cell activation involved in immune response	37/360	476/10670	1.73e-06	0.00011	CHIT1/CXCL1/AMPD3/HMOX1/ITGAX/IL18/MNDA/CD55/CYBB/RAP2B/FTL/PTAFR/CLCF1/RELB/HEBP2/CD44/TUBB4B/CTSD/PSMD11/PSMD14/ANXA2/CTSZ/PSMA5/CAT/CD68/PPIA/PSMD1/PSMD7/NPC2/ATP6V1D/SUPT6H/S100A11/PSMB1/PSMD12/TUBB/LGALS1/TP53BP1
GO:0002283	neutrophil activation involved in immune response	30/360	344/10670	1.74e-06	0.00011	CHIT1/CXCL1/AMPD3/ITGAX/MNDA/CD55/CYBB/RAP2B/FTL/PTAFR/HEBP2/CD44/TUBB4B/CTSD/PSMD11/PSMD14/ANXA2/CTSZ/PSMA5/CAT/CD68/PPIA/PSMD1/PSMD7/NPC2/ATP6V1D/S100A11/PSMB1/PSMD12/TUBB
GO:0043312	neutrophil degranulation	30/360	344/10670	1.74e-06	0.00011	CHIT1/CXCL1/AMPD3/ITGAX/MNDA/CD55/CYBB/RAP2B/FTL/PTAFR/HEBP2/CD44/TUBB4B/CTSD/PSMD11/PSMD14/ANXA2/CTSZ/PSMA5/CAT/CD68/PPIA/PSMD1/PSMD7/NPC2/ATP6V1D/S100A11/PSMB1/PSMD12/TUBB
GO:0002444	myeloid leukocyte mediated immunity	32/360	385/10670	2.21e-06	0.000135	CHIT1/CXCL1/AMPD3/HMOX1/ITGAX/MNDA/CD55/CYBB/RAP2B/FTL/PTAFR/HEBP2/CD44/TUBB4B/CTSD/PSMD11/DDX58/PSMD14/ANXA2/CTSZ/PSMA5/CAT/CD68/PPIA/PSMD1/PSMD7/NPC2/ATP6V1D/S100A11/PSMB1/PSMD12/TUBB
GO:0002446	neutrophil mediated immunity	30/360	351/10670	2.63e-06	0.000159	CHIT1/CXCL1/AMPD3/ITGAX/MNDA/CD55/CYBB/RAP2B/FTL/PTAFR/HEBP2/CD44/TUBB4B/CTSD/PSMD11/PSMD14/ANXA2/CTSZ/PSMA5/CAT/CD68/PPIA/PSMD1/PSMD7/NPC2/ATP6V1D/S100A11/PSMB1/PSMD12/TUBB
GO:0002275	myeloid cell activation involved in immune response	31/360	377/10670	4e-06	0.000222	CHIT1/CXCL1/AMPD3/HMOX1/ITGAX/MNDA/CD55/CYBB/RAP2B/FTL/PTAFR/HEBP2/CD44/TUBB4B/CTSD/PSMD11/PSMD14/ANXA2/CTSZ/PSMA5/CAT/CD68/PPIA/PSMD1/PSMD7/NPC2/ATP6V1D/S100A11/PSMB1/PSMD12/TUBB
GO:0031347	regulation of defense response	32/360	403/10670	5.8e-06	0.000317	LRP8/HERC5/IL18/MNDA/ARG2/OSMR/DDX60/IL17RA/RELB/TRAF3/TRAFD1/IKBKG/PSMD11/METRNL/DDX58/PSMD14/PSMA5/PARP9/ADAMTS12/PSMD1/PSMD7/PSMB4/HEXIM1/PSMD4/PSMC4/PSMB1/RELA/PSMC1/IDO1/LRRK2/PSMD12/PSMA4
GO:0045088	regulation of innate immune response	20/360	192/10670	7.32e-06	0.000393	LRP8/MNDA/RELB/TRAFD1/IKBKG/PSMD11/PSMD14/PSMA5/PARP9/PSMD1/PSMD7/PSMB4/HEXIM1/PSMD4/PSMC4/PSMB1/RELA/PSMC1/PSMD12/PSMA4
GO:0001817	regulation of cytokine production	34/360	447/10670	7.48e-06	0.000396	HMOX1/RUNX1/NAV3/GPNMB/HERC5/IL18/MNDA/ARG2/HSPB1/RSAD2/CYBB/DDX60/CD2/IL17RA/CSF1R/PTAFR/CD83/ISG15/RELB/TRAF3/EZR/UBE2L6/NFKB2/LUM/RGCC/SULF2/DDX58/HK1/CEBPG/RELA/IDO1/LRRK2/CLU/KAT5
GO:0043299	leukocyte degranulation	31/360	372/10670	3.03e-06	0.000174	CHIT1/CXCL1/AMPD3/HMOX1/ITGAX/MNDA/CD55/CYBB/RAP2B/FTL/PTAFR/HEBP2/CD44/TUBB4B/CTSD/PSMD11/PSMD14/ANXA2/CTSZ/PSMA5/CAT/CD68/PPIA/PSMD1/PSMD7/NPC2/ATP6V1D/S100A11/PSMB1/PSMD12/TUBB
GO:0050851	antigen receptor-mediated signaling pathway	18/360	168/10670	1.43e-05	0.000701	RUNX1/MNDA/EZR/IKBKG/PSMD11/PSMD14/PSMA5/PSMD1/PSMD7/PSMB4/SPG21/PSMD4/PSMC4/PSMB1/RELA/PSMC1/PSMD12/PSMA4
GO:0050852	T cell receptor signaling pathway	15/360	140/10670	7.38e-05	0.00293	EZR/IKBKG/PSMD11/PSMD14/PSMA5/PSMD1/PSMD7/PSMB4/PSMD4/PSMC4/PSMB1/RELA/PSMC1/PSMD12/PSMA4
GO:0001819	positive regulation of cytokine production	24/360	283/10670	3.07e-05	0.00138	HMOX1/RUNX1/IL18/MNDA/HSPB1/RSAD2/CYBB/DDX60/CD2/IL17RA/CSF1R/PTAFR/CD83/NFKB2/LUM/RGCC/SULF2/DDX58/HK1/CEBPG/RELA/IDO1/LRRK2/CLU
GO:0002449	lymphocyte mediated immunity	14/360	129/10670	0.000111	0.00422	IL18/RSAD2/CD55/C1QA/CLCF1/TUBB4B/C1R/SUPT6H/CEBPG/PRDX1/TUBB/GNL1/CLU/TP53BP1
GO:0002429	immune response-activating cell surface receptor signaling pathway	21/360	240/10670	6.14e-05	0.00249	RUNX1/MNDA/RELB/EZR/ACTB/IKBKG/LIMK1/PSMD11/PSMD14/PSMA5/PSMD1/PSMD7/PSMB4/SPG21/PSMD4/PSMC4/PSMB1/RELA/PSMC1/PSMD12/PSMA4
GO:0002757	immune response-activating signal transduction	21/360	240/10670	6.14e-05	0.00249	RUNX1/MNDA/RELB/EZR/ACTB/IKBKG/LIMK1/PSMD11/PSMD14/PSMA5/PSMD1/PSMD7/PSMB4/SPG21/PSMD4/PSMC4/PSMB1/RELA/PSMC1/PSMD12/PSMA4
GO:0001816	cytokine production	35/360	491/10670	2.22e-05	0.00105	HMOX1/RUNX1/NAV3/GPNMB/HERC5/IL18/MNDA/ARG2/HSPB1/RSAD2/CD55/CYBB/DDX60/CD2/IL17RA/CSF1R/PTAFR/CD83/ISG15/RELB/TRAF3/EZR/UBE2L6/NFKB2/LUM/RGCC/SULF2/DDX58/HK1/CEBPG/RELA/IDO1/LRRK2/CLU/KAT5
GO:1903900	regulation of viral life cycle	11/360	99/10670	0.000489	0.0134	RSAD2/ISG20/ISG15/MX1/IFIT5/PC/ANXA2/PPIA/KPNA2/LGALS1/CHMP4B
GO:0042092	type 2 immune response	5/360	21/10670	0.000554	0.0149	IL18/ARG2/RSAD2/ECM1/IDO1
GO:0042267	natural killer cell mediated cytotoxicity	5/360	21/10670	0.000554	0.0149	IL18/TUBB4B/CEBPG/PRDX1/TUBB
GO:0002764	immune response-regulating signaling pathway	21/360	261/10670	0.000202	0.0067	RUNX1/MNDA/RELB/EZR/ACTB/IKBKG/LIMK1/PSMD11/PSMD14/PSMA5/PSMD1/PSMD7/PSMB4/SPG21/PSMD4/PSMC4/PSMB1/RELA/PSMC1/PSMD12/PSMA4
GO:0002768	immune response-regulating cell surface receptor signaling pathway	21/360	261/10670	0.000202	0.0067	RUNX1/MNDA/RELB/EZR/ACTB/IKBKG/LIMK1/PSMD11/PSMD14/PSMA5/PSMD1/PSMD7/PSMB4/SPG21/PSMD4/PSMC4/PSMB1/RELA/PSMC1/PSMD12/PSMA4
GO:0051607	defense response to virus	15/360	151/10670	0.000174	0.00596	HERC5/RSAD2/ISG20/PMAIP1/DDX60/IFI44L/ISG15/RNASE6/MX1/TRAF3/IFIT5/DDX58/IFI6/PARP9/RELA
GO:0002828	regulation of type 2 immune response	5/360	20/10670	0.000434	0.0123	IL18/ARG2/RSAD2/ECM1/IDO1
GO:0002228	natural killer cell mediated immunity	5/360	22/10670	0.000697	0.0182	IL18/TUBB4B/CEBPG/PRDX1/TUBB
GO:0006954	inflammatory response	26/360	405/10670	0.00125	0.0307	CXCL1/HMOX1/IL18/CYBB/OSMR/CYP26B1/IL17RA/CSF1R/ITIH4/PTAFR/ECM1/C1QA/BMP2/RELB/ACVR1/CD44/IKBKG/METRNL/ADAMTS12/CD68/PSMB4/RELA/CASP4/IDO1/LRRK2/CLU
GO:0038093	Fc receptor signaling pathway	16/360	160/10670	9.83e-05	0.00381	ACTB/IKBKG/LIMK1/PSMD11/PSMD14/PSMA5/PSMD1/PSMD7/PSMB4/PSMD4/PSMC4/PSMB1/RELA/PSMC1/PSMD12/PSMA4
GO:0038095	Fc-epsilon receptor signaling pathway	14/360	105/10670	1.09e-05	0.000543	IKBKG/PSMD11/PSMD14/PSMA5/PSMD1/PSMD7/PSMB4/PSMD4/PSMC4/PSMB1/RELA/PSMC1/PSMD12/PSMA4
GO:0002223	stimulatory C-type lectin receptor signaling pathway	15/360	82/10670	7.96e-08	1.32e-05	RELB/IKBKG/PSMD11/PSMD14/PSMA5/PSMD1/PSMD7/PSMB4/PSMD4/PSMC4/PSMB1/RELA/PSMC1/PSMD12/PSMA4
Cellular/oxidative stress response
GO:0071456	cellular response to hypoxia	23/360	166/10670	7.67e-09	4.96e-06	HMOX1/ANKRD1/PMAIP1/CYBB/NDRG1/BACH1/RGCC/HIPK2/LMNA/PSMD11/UBQLN1/PSMD14/PSMA5/PSMD1/PSMD7/PSMB4/PSMD4/PSMC4/PSMB1/PSMC1/PSMD12/PSMA4/CPEB2
GO:0071453	cellular response to oxygen levels	23/360	190/10670	1.01e-07	1.41e-05	HMOX1/ANKRD1/PMAIP1/CYBB/NDRG1/BACH1/RGCC/HIPK2/LMNA/PSMD11/UBQLN1/PSMD14/PSMA5/PSMD1/PSMD7/PSMB4/PSMD4/PSMC4/PSMB1/PSMC1/PSMD12/PSMA4/CPEB2
GO:0070482	response to oxygen levels	30/360	318/10670	3.29e-07	3.6e-05	HK2/HMOX1/CRYAB/ANKRD1/CDKN1A/PMAIP1/CYBB/NDRG1/COL1A1/BMP2/BACH1/RGCC/HIPK2/LMNA/PSMD11/UBQLN1/PSMD14/PSMA5/CAT/PSMD1/CYB5R4/PSMD7/PSMB4/PSMD4/PSMC4/PSMB1/PSMC1/PSMD12/PSMA4/CPEB2
GO:0036293	response to decreased oxygen levels	27/360	298/10670	2.84e-06	0.000165	HK2/HMOX1/CRYAB/ANKRD1/PMAIP1/CYBB/NDRG1/BMP2/BACH1/RGCC/HIPK2/LMNA/PSMD11/UBQLN1/PSMD14/PSMA5/CAT/PSMD1/PSMD7/PSMB4/PSMD4/PSMC4/PSMB1/PSMC1/PSMD12/PSMA4/CPEB2
GO:0072593	reactive oxygen species metabolic process	17/360	188/10670	0.000207	0.00682	HK2/CRYAB/ARG2/CDKN1A/PMAIP1/CYBB/GADD45A/STK17A/SESN2/AATF/SH3PXD2A/IFI6/CAT/CYB5R4/PRDX1/LRRK2/CLU
GO:0006979	response to oxidative stress	23/360	346/10670	0.0015	0.0356	SRXN1/HMOX1/CRYAB/GPX2/HSPB1/CYBB/TXN/GCLM/PYCR1/COL1A1/GCLC/SESN2/TXNRD1/GSR/ADAM9/UBQLN1/CAT/SIGMAR1/PRDX1/RELA/OSER1/LRRK2/CPEB2
GO:0098869	cellular oxidant detoxification	9/360	62/10670	0.000214	0.00685	SRXN1/GPX2/TXN/GSTO1/SESN2/TXNRD1/GSR/CAT/PRDX1
GO:0034599	cellular response to oxidative stress	18/360	239/10670	0.00122	0.0303	SRXN1/HMOX1/GPX2/HSPB1/CYBB/TXN/PYCR1/SESN2/TXNRD1/GSR/UBQLN1/CAT/SIGMAR1/PRDX1/RELA/OSER1/LRRK2/CPEB2
GO:0042542	response to hydrogen peroxide	11/360	112/10670	0.00138	0.0332	HMOX1/CRYAB/TXN/PYCR1/COL1A1/ADAM9/CAT/SIGMAR1/RELA/OSER1/LRRK2
GO:0098754	detoxification	10/360	76/10670	0.000221	0.00703	SRXN1/GPX2/TXN/GSTO1/SESN2/PDZK1/TXNRD1/GSR/CAT/PRDX1
GO:1990748	cellular detoxification	9/360	67/10670	0.000389	0.0114	SRXN1/GPX2/TXN/GSTO1/SESN2/TXNRD1/GSR/CAT/PRDX1
GO:0009636	response to toxic substance	24/360	335/10670	0.000414	0.0119	SRXN1/HMOX1/CRYAB/GPX2/CDKN1A/CYBB/TXN/PYCR1/COL1A1/GSTO1/SESN2/PDZK1/TXNRD1/GSR/ABTB2/ACTB/ADAM9/PSMD14/CAT/SIGMAR1/PRDX1/RELA/OSER1/LRRK2
GO:0002831	regulation of response to biotic stimulus	26/360	256/10670	5.04e-07	5.18e-05	LRP8/HERC5/MNDA/ARG2/CD55/DDX60/RELB/TRAF3/TRAFD1/IKBKG/PSMD11/DDX58/PSMD14/PSMA5/PARP9/PSMD1/PSMD7/PSMB4/HEXIM1/PSMD4/PSMC4/PSMB1/RELA/PSMC1/PSMD12/PSMA4
GO:0061418	regulation of transcription from RNA polymerase II promoter in response to hypoxia	13/360	71/10670	5.84e-07	5.45e-05	BACH1/PSMD11/PSMD14/PSMA5/PSMD1/PSMD7/PSMB4/PSMD4/PSMC4/PSMB1/PSMC1/PSMD12/PSMA4
GO:0043620	regulation of DNA-templated transcription in response to stress	16/360	111/10670	8.88e-07	7.21e-05	HMOX1/SESN2/BACH1/PSMD11/PSMD14/PSMA5/PSMD1/PSMD7/PSMB4/PSMD4/PSMC4/PSMB1/RELA/PSMC1/PSMD12/PSMA4
GO:0001666	response to hypoxia	27/360	289/10670	1.58e-06	0.000106	HK2/HMOX1/CRYAB/ANKRD1/PMAIP1/CYBB/NDRG1/BMP2/BACH1/RGCC/HIPK2/LMNA/PSMD11/UBQLN1/PSMD14/PSMA5/CAT/PSMD1/PSMD7/PSMB4/PSMD4/PSMC4/PSMB1/PSMC1/PSMD12/PSMA4/CPEB2
GO:0043618	regulation of transcription from RNA polymerase II promoter in response to stress	15/360	105/10670	2.19e-06	0.000135	HMOX1/SESN2/BACH1/PSMD11/PSMD14/PSMA5/PSMD1/PSMD7/PSMB4/PSMD4/PSMC4/PSMB1/PSMC1/PSMD12/PSMA4
GO:0097237	cellular response to toxic substance	18/360	170/10670	1.68e-05	0.000803	SRXN1/HMOX1/GPX2/CYBB/TXN/PYCR1/GSTO1/SESN2/TXNRD1/GSR/ABTB2/ACTB/CAT/SIGMAR1/PRDX1/RELA/OSER1/LRRK2
GO:0070997	neuron death	21/360	255/10670	0.000146	0.00519	HMOX1/GPNMB/RRAS2/GCLM/C1QA/GCLC/CLCF1/HIPK2/CASP9/IKBKG/ZPR1/LGMN/PRKCI/CTSZ/SIGMAR1/PIGT/PSMC1/AP2B1/LRRK2/CHMP4B/CLU
GO:1901214	regulation of neuron death	20/360	227/10670	8.34e-05	0.00327	HMOX1/GPNMB/RRAS2/GCLM/C1QA/GCLC/CLCF1/HIPK2/CASP9/IKBKG/ZPR1/LGMN/PRKCI/CTSZ/SIGMAR1/PSMC1/AP2B1/LRRK2/CHMP4B/CLU
GO:0030330	DNA damage response, signal transduction by p53 class mediator	11/360	89/10670	0.000191	0.00648	ANKRD1/CDKN1A/PMAIP1/GADD45A/NDRG1/SESN2/RGCC/HIPK2/CD44/SFN/KAT5
GO:0042770	signal transduction in response to DNA damage	12/360	113/10670	0.000417	0.0119	ANKRD1/CDKN1A/PMAIP1/GADD45A/NDRG1/SESN2/RGCC/HIPK2/CD44/CASP9/SFN/KAT5
GO:0008637	apoptotic mitochondrial changes	11/360	98/10670	0.000448	0.0126	HK2/MLLT11/PMAIP1/GCLM/GCLC/YWHAQ/LMNA/IFI6/SFN/PRELID1/CLU
GO:1901215	negative regulation of neuron death	14/360	148/10670	0.000471	0.013	HMOX1/GPNMB/GCLM/GCLC/CLCF1/HIPK2/IKBKG/ZPR1/LGMN/PRKCI/PSMC1/AP2B1/LRRK2/CHMP4B
GO:0008630	intrinsic apoptotic signaling pathway in response to DNA damage	10/360	87/10670	0.000669	0.0177	HMOX1/CDKN1A/AEN/FNIP2/USP28/HIPK2/CD44/CASP9/SFN/CLU
GO:0097193	intrinsic apoptotic signaling pathway	18/360	231/10670	0.000828	0.0214	HMOX1/MLLT11/HSPB1/CDKN1A/AEN/PMAIP1/FNIP2/USP28/HIPK2/CD44/CASP9/UBQLN1/IFI6/SFN/MYBBP1A/CASP4/LRRK2/CLU
GO:0097190	apoptotic signaling pathway	29/360	461/10670	0.000911	0.0234	HMOX1/MLLT11/HSPB1/CDKN1A/AEN/SGPL1/PMAIP1/TNFRSF12A/GCLM/GCLC/FNIP2/USP28/YWHAQ/ACVR1/PELI3/HIPK2/CD44/CASP9/LMNA/CTH/UBQLN1/IFI6/SFN/PRELID1/RELA/MYBBP1A/CASP4/LRRK2/CLU
GO:0062197	cellular response to chemical stress	20/360	278/10670	0.00118	0.0295	SRXN1/HMOX1/GPX2/HSPB1/CYBB/TXN/LRRC8D/PYCR1/RELB/SESN2/TXNRD1/GSR/UBQLN1/CAT/SIGMAR1/PRDX1/RELA/OSER1/LRRK2/CPEB2
GO:0001836	release of cytochrome c from mitochondria	7/360	49/10670	0.00119	0.0296	MLLT11/PMAIP1/LMNA/IFI6/SFN/PRELID1/CLU
GO:0007568	aging	17/360	223/10670	0.00146	0.0348	CRYAB/ARG2/CDKN1A/GCLM/C1QA/GCLC/NFKB2/HMGA1/CASP9/LMNA/CAT/CD68/CALR/RELA/LRRK2/CISD2/NUP62
GO:0043488	regulation of mRNA stability	13/360	152/10670	0.00188	0.0438	HSPB1/PSMD11/PSMD14/PSMA5/PSMD1/PSMD7/PSMB4/PSMD4/PSMC4/PSMB1/PSMC1/PSMD12/PSMA4
Amino acid/amine metabolism
GO:0006521	regulation of cellular amino acid metabolic process	13/360	53/10670	1.47e-08	5.69e-06	PSMD11/PSMD14/PSMA5/PSMD1/PSMD7/PSMB4/PSMD4/PSMC4/PSMB1/PSMC1/PSMD12/PSMA4/ODC1
GO:0006520	cellular amino acid metabolic process	20/360	252/10670	0.000341	0.0103	ARG2/GCLM/PYCR1/GCLC/PSMD11/CTH/PSMD14/PSMA5/PSMD1/PSMD7/PSMB4/PSMD4/PSMC4/PSMB1/PSMC1/IDO1/PSMD12/PSMA4/IL4I1/ODC1
GO:0033238	regulation of cellular amine metabolic process	13/360	65/10670	1.98e-07	2.39e-05	PSMD11/PSMD14/PSMA5/PSMD1/PSMD7/PSMB4/PSMD4/PSMC4/PSMB1/PSMC1/PSMD12/PSMA4/ODC1
GO:0044106	cellular amine metabolic process	15/360	96/10670	6.8e-07	6.09e-05	PSMD11/PSMD14/PSMA5/AMD1/PSMD1/PSMD7/PSMB4/PSMD4/PSMC4/PSMB1/PSMC1/IDO1/PSMD12/PSMA4/ODC1
GO:0009308	amine metabolic process	15/360	99/10670	1.02e-06	8.1e-05	PSMD11/PSMD14/PSMA5/AMD1/PSMD1/PSMD7/PSMB4/PSMD4/PSMC4/PSMB1/PSMC1/IDO1/PSMD12/PSMA4/ODC1
Protein degradation
GO:0000209	protein polyubiquitination	20/360	266/10670	0.000681	0.0179	HERC5/RNF115/FBXO30/HERC6/TRIM36/PELI3/UBE2D1/UNKL/PSMD11/PSMD14/PSMA5/PSMD1/PSMD7/PSMB4/PSMD4/PSMC4/PSMB1/PSMC1/PSMD12/PSMA4
GO:0016579	protein deubiquitination	22/360	236/10670	1.54e-05	0.000748	UCHL1/TRAF3/USP28/ACTB/IKBKG/UBE2D1/JOSD2/PSMD11/DDX58/PSMD14/PSMA5/PSMD1/PSMD7/PSMB4/USP5/USP14/PSMD4/PSMC4/PSMB1/PSMC1/PSMD12/PSMA4
GO:0070646	protein modification by small protein removal	22/360	252/10670	4.25e-05	0.00183	UCHL1/TRAF3/USP28/ACTB/IKBKG/UBE2D1/JOSD2/PSMD11/DDX58/PSMD14/PSMA5/PSMD1/PSMD7/PSMB4/USP5/USP14/PSMD4/PSMC4/PSMB1/PSMC1/PSMD12/PSMA4
GO:0043161	proteasome-mediated ubiquitin-dependent protein catabolic process	28/360	370/10670	5.37e-05	0.00229	UCHL1/MAP1A/GCLC/DNAJB9/UBE2D1/UBXN2A/PSMD11/UBQLN1/PSMD14/PSMA5/SEC61B/PSMD1/PSMD7/PSMB4/USP5/USP14/NSFL1C/WWTR1/PSMD4/PSMC4/RMND5B/PSMB1/PSMC1/LRRK2/PSMD12/CLU/PSMA4/KAT5
GO:0010498	proteasomal protein catabolic process	29/360	414/10670	0.000155	0.00537	UCHL1/MAP1A/PMAIP1/GCLC/DNAJB9/UBE2D1/UBXN2A/PSMD11/UBQLN1/PSMD14/PSMA5/SEC61B/PSMD1/PSMD7/PSMB4/USP5/USP14/NSFL1C/WWTR1/PSMD4/PSMC4/RMND5B/PSMB1/PSMC1/LRRK2/PSMD12/CLU/PSMA4/KAT5
GO:0031146	SCF-dependent proteasomal ubiquitin-dependent protein catabolic process	13/360	81/10670	2.78e-06	0.000165	PSMD11/PSMD14/PSMA5/PSMD1/PSMD7/PSMB4/WWTR1/PSMD4/PSMC4/PSMB1/PSMC1/PSMD12/PSMA4
GO:0030162	regulation of proteolysis	31/360	478/10670	0.000363	0.0107	CRYAB/MAP1A/PMAIP1/ITIH4/ECM1/GCLC/FBLN1/TFPI/TRAF3/COL6A3/WNT9A/HIPK2/CD44/CASP9/LGMN/CTSD/ADAM9/UBQLN1/PSMD14/ANXA2/CTSZ/IFI6/SFN/USP5/USP14/PRELID1/PSMC4/PSMC1/CASP4/LRRK2/CLU
Cell proliferation
GO:0031145	anaphase-promoting complex-dependent catabolic process	13/360	71/10670	5.84e-07	5.45e-05	UBE2D1/PSMD11/PSMD14/PSMA5/PSMD1/PSMD7/PSMB4/PSMD4/PSMC4/PSMB1/PSMC1/PSMD12/PSMA4
GO:0090263	positive regulation of canonical Wnt signaling pathway	17/360	121/10670	5.87e-07	5.45e-05	BAMBI/COL1A1/SULF2/PSMD11/PSMD14/CAPRIN2/PSMA5/PSMD1/PSMD7/PSMB4/PSMD4/PSMC4/PSMB1/PSMC1/LRRK2/PSMD12/PSMA4
GO:0030177	positive regulation of Wnt signaling pathway	18/360	143/10670	1.43e-06	9.96e-05	BAMBI/COL1A1/BMP2/SULF2/PSMD11/PSMD14/CAPRIN2/PSMA5/PSMD1/PSMD7/PSMB4/PSMD4/PSMC4/PSMB1/PSMC1/LRRK2/PSMD12/PSMA4
GO:2000736	regulation of stem cell differentiation	14/360	96/10670	3.74e-06	0.00021	RUNX1/PSMD11/PSMD14/PSMA5/PSMD1/PSMD7/PSMB4/LBH/PSMD4/PSMC4/PSMB1/PSMC1/PSMD12/PSMA4
GO:0060071	Wnt signaling pathway, planar cell polarity pathway	13/360	89/10670	8.16e-06	0.000425	PSMD11/PSMD14/PSMA5/PSMD1/PSMD7/PSMB4/PSMD4/PSMC4/PSMB1/PSMC1/AP2B1/PSMD12/PSMA4
GO:0090175	regulation of establishment of planar polarity	13/360	90/10670	9.26e-06	0.000475	PSMD11/PSMD14/PSMA5/PSMD1/PSMD7/PSMB4/PSMD4/PSMC4/PSMB1/PSMC1/AP2B1/PSMD12/PSMA4
GO:0010972	negative regulation of G2/M transition of mitotic cell cycle	12/360	78/10670	1.06e-05	0.000535	PSMD11/PSMD14/PSMA5/PSMD1/PSMD7/PSMB4/PSMD4/PSMC4/PSMB1/PSMC1/PSMD12/PSMA4
GO:0001736	establishment of planar polarity	13/360	100/10670	2.95e-05	0.00134	PSMD11/PSMD14/PSMA5/PSMD1/PSMD7/PSMB4/PSMD4/PSMC4/PSMB1/PSMC1/AP2B1/PSMD12/PSMA4
GO:0007164	establishment of tissue polarity	13/360	100/10670	2.95e-05	0.00134	PSMD11/PSMD14/PSMA5/PSMD1/PSMD7/PSMB4/PSMD4/PSMC4/PSMB1/PSMC1/AP2B1/PSMD12/PSMA4
GO:0002244	hematopoietic progenitor cell differentiation	15/360	133/10670	4.06e-05	0.00179	RUNX1/CSF1R/HERC6/PSMD11/PSMD14/PSMA5/PSMD1/PSMD7/PSMB4/PSMD4/PSMC4/PSMB1/PSMC1/PSMD12/PSMA4
GO:1902750	negative regulation of cell cycle G2/M phase transition	12/360	89/10670	4.14e-05	0.00181	PSMD11/PSMD14/PSMA5/PSMD1/PSMD7/PSMB4/PSMD4/PSMC4/PSMB1/PSMC1/PSMD12/PSMA4
GO:1905330	regulation of morphogenesis of an epithelium	15/360	137/10670	5.74e-05	0.00242	ITGAX/PSMD11/PSMD14/PSMA5/ADAMTS12/PSMD1/PSMD7/PSMB4/PSMD4/PSMC4/PSMB1/PSMC1/AP2B1/PSMD12/PSMA4
GO:1901991	negative regulation of mitotic cell cycle phase transition	18/360	187/10670	6.04e-05	0.00249	GPNMB/TEX14/CDKN1A/GADD45A/RGCC/PSMD11/PSMD14/PSMA5/SFN/PSMD1/PSMD7/PSMB4/PSMD4/PSMC4/PSMB1/PSMC1/PSMD12/PSMA4
GO:0030178	negative regulation of Wnt signaling pathway	16/360	161/10670	0.000106	0.00406	TSKU/SHISA2/BMP2/PSMD11/PSMD14/PSMA5/PSMD1/PSMD7/PSMB4/WWTR1/PSMD4/PSMC4/PSMB1/PSMC1/PSMD12/PSMA4
GO:0001738	morphogenesis of a polarized epithelium	13/360	114/10670	0.000118	0.00442	PSMD11/PSMD14/PSMA5/PSMD1/PSMD7/PSMB4/PSMD4/PSMC4/PSMB1/PSMC1/AP2B1/PSMD12/PSMA4
GO:1901988	negative regulation of cell cycle phase transition	18/360	198/10670	0.000126	0.0047	GPNMB/TEX14/CDKN1A/GADD45A/RGCC/PSMD11/PSMD14/PSMA5/SFN/PSMD1/PSMD7/PSMB4/PSMD4/PSMC4/PSMB1/PSMC1/PSMD12/PSMA4
GO:0045930	negative regulation of mitotic cell cycle	21/360	253/10670	0.000131	0.0048	GPNMB/TEX14/CDKN1A/GADD45A/EME2/DCLRE1B/RGCC/WNT9A/PSMD11/PSMD14/PSMA5/SFN/PSMD1/PSMD7/PSMB4/PSMD4/PSMC4/PSMB1/PSMC1/PSMD12/PSMA4
GO:0030111	regulation of Wnt signaling pathway	22/360	274/10670	0.000147	0.00519	RUNX1/BAMBI/TSKU/COL1A1/SHISA2/BMP2/SULF2/PSMD11/PSMD14/CAPRIN2/PSMA5/PSMD1/PSMD7/PSMB4/WWTR1/PSMD4/PSMC4/PSMB1/PSMC1/LRRK2/PSMD12/PSMA4
GO:0060828	regulation of canonical Wnt signaling pathway	19/360	219/10670	0.000153	0.00535	BAMBI/COL1A1/BMP2/SULF2/PSMD11/PSMD14/CAPRIN2/PSMA5/PSMD1/PSMD7/PSMB4/WWTR1/PSMD4/PSMC4/PSMB1/PSMC1/LRRK2/PSMD12/PSMA4
GO:0000086	G2/M transition of mitotic cell cycle	18/360	208/10670	0.000235	0.00739	CDKN1A/PHLDA1/RAD51B/BACH1/TUBB4B/PSMD11/PSMD14/PSMA5/PSMD1/PSMD7/PSMB4/PSMD4/PSMC4/PSMB1/PSMC1/PSMD12/TUBB/PSMA4
GO:2000027	regulation of animal organ morphogenesis	16/360	178/10670	0.000338	0.0103	BMP2/SULF2/ACVR1/PSMD11/PSMD14/PSMA5/PSMD1/PSMD7/PSMB4/PSMD4/PSMC4/PSMB1/PSMC1/AP2B1/PSMD12/PSMA4
GO:0090090	negative regulation of canonical Wnt signaling pathway	14/360	137/10670	0.000212	0.00684	BMP2/PSMD11/PSMD14/PSMA5/PSMD1/PSMD7/PSMB4/WWTR1/PSMD4/PSMC4/PSMB1/PSMC1/PSMD12/PSMA4
GO:0060070	canonical Wnt signaling pathway	20/360	252/10670	0.000341	0.0103	BAMBI/COL1A1/BMP2/SULF2/WNT9A/PSMD11/PSMD14/CAPRIN2/PSMA5/PSMD1/PSMD7/PSMB4/WWTR1/PSMD4/PSMC4/PSMB1/PSMC1/LRRK2/PSMD12/PSMA4
GO:0035567	non-canonical Wnt signaling pathway	13/360	127/10670	0.000348	0.0104	PSMD11/PSMD14/PSMA5/PSMD1/PSMD7/PSMB4/PSMD4/PSMC4/PSMB1/PSMC1/AP2B1/PSMD12/PSMA4
GO:0010389	regulation of G2/M transition of mitotic cell cycle	15/360	165/10670	0.000457	0.0128	RAD51B/TUBB4B/PSMD11/PSMD14/PSMA5/PSMD1/PSMD7/PSMB4/PSMD4/PSMC4/PSMB1/PSMC1/PSMD12/TUBB/PSMA4
GO:0044839	cell cycle G2/M phase transition	18/360	225/10670	0.000608	0.0162	CDKN1A/PHLDA1/RAD51B/BACH1/TUBB4B/PSMD11/PSMD14/PSMA5/PSMD1/PSMD7/PSMB4/PSMD4/PSMC4/PSMB1/PSMC1/PSMD12/TUBB/PSMA4
GO:1902749	regulation of cell cycle G2/M phase transition	15/360	180/10670	0.00113	0.0286	RAD51B/TUBB4B/PSMD11/PSMD14/PSMA5/PSMD1/PSMD7/PSMB4/PSMD4/PSMC4/PSMB1/PSMC1/PSMD12/TUBB/PSMA4
GO:0048863	stem cell differentiation	15/360	183/10670	0.00133	0.0326	RUNX1/ACVR1/PSMD11/PSMD14/PSMA5/PSMD1/PSMD7/PSMB4/LBH/PSMD4/PSMC4/PSMB1/PSMC1/PSMD12/PSMA4
GO:0010718	positive regulation of epithelial to mesenchymal transition	6/360	37/10670	0.00136	0.0329	BAMBI/COL1A1/BMP2/RGCC/ACVR1/WWTR1
GO:0035729	cellular response to hepatocyte growth factor stimulus	5/360	14/10670	6.62e-05	0.00266	GCLM/GCLC/LGMN/ADAMTS12/RELA
GO:0035728	response to hepatocyte growth factor	5/360	16/10670	0.000137	0.00497	GCLM/GCLC/LGMN/ADAMTS12/RELA
Extracellular matrix
GO:0043062	extracellular structure organization	26/360	252/10670	3.71e-07	3.92e-05	ITGAX/TEX14/COL16A1/COL1A1/COL8A1/FBLN1/COL18A1/LAMC2/LOXL1/NFKB2/SMOC2/NPNT/MYH11/VCAN/LUM/BGN/COL1A2/RGCC/SULF2/COL6A3/CD44/SH3PXD2A/COL14A1/ANXA2/COL5A1/CCDC80
GO:0030198	extracellular matrix organization	25/360	251/10670	1.21e-06	8.97e-05	ITGAX/COL16A1/COL1A1/COL8A1/FBLN1/COL18A1/LAMC2/LOXL1/NFKB2/SMOC2/NPNT/MYH11/VCAN/LUM/BGN/COL1A2/RGCC/SULF2/COL6A3/CD44/SH3PXD2A/COL14A1/ANXA2/COL5A1/CCDC80
GO:0061448	connective tissue development	15/360	180/10670	0.00113	0.0286	BARX2/COL1A1/MUSTN1/ECM1/BMP2/LUM/SULF2/COL6A3/WNT9A/CD44/COL14A1/ANXA2/ADAMTS12/COL5A1/RELA
GO:0030199	collagen fibril organization	6/360	39/10670	0.0018	0.0424	COL1A1/LUM/COL1A2/COL14A1/ANXA2/COL5A1
GO:0051216	cartilage development	14/360	132/10670	0.000143	0.00513	BARX2/COL1A1/MUSTN1/ECM1/BMP2/LUM/SULF2/COL6A3/WNT9A/CD44/COL14A1/ANXA2/ADAMTS12/RELA
GO:0002062	chondrocyte differentiation	10/360	82/10670	0.000415	0.0119	MUSTN1/ECM1/BMP2/SULF2/COL6A3/WNT9A/COL14A1/ANXA2/ADAMTS12/RELA
GO:0001649	osteoblast differentiation	13/360	152/10670	0.00188	0.0438	GPNMB/RASSF2/RRAS2/COL1A1/BMP2/CLIC1/NPNT/VCAN/ACVR1/CAT/WWTR1/MYBBP1A/SNRNP200
Mitochondrial membranes
GO:0051881	regulation of mitochondrial membrane potential	10/360	60/10670	2.82e-05	0.00131	MLLT11/PMAIP1/GCLM/PYCR1/CLIC1/GCLC/HEBP2/IFI6/PRELID1/LRRK2
GO:0051900	regulation of mitochondrial depolarization	5/360	19/10670	0.000334	0.0103	MLLT11/GCLM/GCLC/IFI6/LRRK2
GO:0051882	mitochondrial depolarization	5/360	21/10670	0.000554	0.0149	MLLT11/GCLM/GCLC/IFI6/LRRK2
Ketone metabolism
GO:0042180	cellular ketone metabolic process	16/360	176/10670	0.000298	0.00928	BMP2/GPD2/PSMD11/PSMD14/PSMA5/PSMD1/PSMD7/PSMB4/PSMD4/PSMC4/PSMB1/PSMC1/IDO1/PSMD12/PSMA4/ODC1
GO:0010565	regulation of cellular ketone metabolic process	14/360	137/10670	0.000212	0.00684	BMP2/PSMD11/PSMD14/PSMA5/PSMD1/PSMD7/PSMB4/PSMD4/PSMC4/PSMB1/PSMC1/PSMD12/PSMA4/ODC1
Response to stimulus
GO:0032103	positive regulation of response to external stimulus	28/360	302/10670	1.17e-06	8.88e-05	IL18/MNDA/HSPB1/OSMR/DDX60/IL17RA/RELB/SMOC2/IKBKG/LGMN/PSMD11/PSMD14/PSMA5/PARP9/PSMD1/PSMD7/PSMB4/HEXIM1/PSMD4/PSMC4/CALR/PSMB1/RELA/PSMC1/IDO1/LRRK2/PSMD12/PSMA4
GO:0002833	positive regulation of response to biotic stimulus	19/360	149/10670	5.93e-07	5.45e-05	MNDA/DDX60/RELB/IKBKG/PSMD11/PSMD14/PSMA5/PARP9/PSMD1/PSMD7/PSMB4/HEXIM1/PSMD4/PSMC4/PSMB1/RELA/PSMC1/PSMD12/PSMA4
GO: Cellular Component
ID	Description	GeneRatio	BgRatio	pvalue	qvalue	geneID
GO:0062023	collagen-containing extracellular matrix	31/372	253/11050	3.98e-10	1.35e-07	S100A6/THBS2/NCAM1/LGALS3BP/COL16A1/COL1A1/COL8A1/ITIH4/ECM1/C1QA/FBLN1/COL18A1/LAMC2/LOXL1/LTBP2/SMOC2/NPNT/VCAN/LUM/BGN/COL1A2/COL6A3/CTSD/COL14A1/ANXA2/CTSZ/COL5A1/CCDC80/CALR/LGALS1/CLU
GO:0000502	proteasome complex	15/372	60/11050	8.17e-10	1.35e-07	HSPB1/PSMD11/UBQLN1/PSMD14/PSMA5/PSMD1/PSMD7/PSMB4/USP14/PSMD4/PSMC4/PSMB1/PSMC1/PSMD12/PSMA4
GO:1905369	endopeptidase complex	15/372	61/11050	1.05e-09	1.35e-07	HSPB1/PSMD11/UBQLN1/PSMD14/PSMA5/PSMD1/PSMD7/PSMB4/USP14/PSMD4/PSMC4/PSMB1/PSMC1/PSMD12/PSMA4
GO:0034774	secretory granule lumen	27/372	229/11050	1.3e-08	1.11e-06	CHIT1/CXCL1/AMPD3/MNDA/LGALS3BP/FTL/ITIH4/ECM1/CDC37L1/HEBP2/TUBB4B/CTSD/PSMD11/PSMD14/ANXA2/CTSZ/PSMA5/CAT/PPIA/PSMD1/PSMD7/NPC2/S100A11/PSMB1/PSMD12/TUBB/CLU
GO:0060205	cytoplasmic vesicle lumen	27/372	231/11050	1.57e-08	1.11e-06	CHIT1/CXCL1/AMPD3/MNDA/LGALS3BP/FTL/ITIH4/ECM1/CDC37L1/HEBP2/TUBB4B/CTSD/PSMD11/PSMD14/ANXA2/CTSZ/PSMA5/CAT/PPIA/PSMD1/PSMD7/NPC2/S100A11/PSMB1/PSMD12/TUBB/CLU
GO:0031983	vesicle lumen	27/372	232/11050	1.72e-08	1.11e-06	CHIT1/CXCL1/AMPD3/MNDA/LGALS3BP/FTL/ITIH4/ECM1/CDC37L1/HEBP2/TUBB4B/CTSD/PSMD11/PSMD14/ANXA2/CTSZ/PSMA5/CAT/PPIA/PSMD1/PSMD7/NPC2/S100A11/PSMB1/PSMD12/TUBB/CLU
GO:0031012	extracellular matrix	31/372	310/11050	5.38e-08	2.97e-06	S100A6/THBS2/NCAM1/LGALS3BP/COL16A1/COL1A1/COL8A1/ITIH4/ECM1/C1QA/FBLN1/COL18A1/LAMC2/LOXL1/LTBP2/SMOC2/NPNT/VCAN/LUM/BGN/COL1A2/COL6A3/CTSD/COL14A1/ANXA2/CTSZ/COL5A1/CCDC80/CALR/LGALS1/CLU
GO:1905368	peptidase complex	15/372	83/11050	9.22e-08	4.45e-06	HSPB1/PSMD11/UBQLN1/PSMD14/PSMA5/PSMD1/PSMD7/PSMB4/USP14/PSMD4/PSMC4/PSMB1/PSMC1/PSMD12/PSMA4
GO:0005838	proteasome regulatory particle	8/372	20/11050	1.35e-07	5.81e-06	PSMD11/PSMD14/PSMD1/PSMD7/PSMD4/PSMC4/PSMC1/PSMD12
GO:0022624	proteasome accessory complex	8/372	23/11050	4.82e-07	1.86e-05	PSMD11/PSMD14/PSMD1/PSMD7/PSMD4/PSMC4/PSMC1/PSMD12
GO:0005581	collagen trimer	10/372	48/11050	3.46e-06	0.000121	COL16A1/COL1A1/COL8A1/C1QA/COL18A1/LUM/COL1A2/COL6A3/COL14A1/COL5A1
GO:0005604	basement membrane	11/372	73/11050	2.96e-05	0.000954	THBS2/COL8A1/FBLN1/COL18A1/LAMC2/LOXL1/SMOC2/NPNT/ANXA2/COL5A1/CCDC80
GO:0098644	complex of collagen trimers	5/372	13/11050	4.33e-05	0.00129	COL1A1/COL8A1/LUM/COL1A2/COL5A1
GO:0005775	vacuolar lumen	14/372	121/11050	5.4e-05	0.00149	MNDA/FTL/VCAN/LUM/BGN/HEBP2/LGMN/TUBB4B/CTSD/ANXA2/PLBD2/PSMD1/NPC2/TUBB
GO:0101002	ficolin-1-rich granule	12/372	108/11050	0.000269	0.00649	AMPD3/MNDA/CTSD/PSMD11/PSMD14/CTSZ/PSMA5/CAT/PPIA/PSMD7/PSMB1/PSMD12
GO:1904813	ficolin-1-rich granule lumen	12/372	108/11050	0.000269	0.00649	AMPD3/MNDA/CTSD/PSMD11/PSMD14/CTSZ/PSMA5/CAT/PPIA/PSMD7/PSMB1/PSMD12
GO:0031089	platelet dense granule lumen	4/372	11/11050	0.000346	0.00785	LGALS3BP/ITIH4/ECM1/CDC37L1
GO:0008540	proteasome regulatory particle, base subcomplex	4/372	12/11050	0.000505	0.0108	PSMD1/PSMD4/PSMC4/PSMC1
GO:0035578	azurophil granule lumen	8/372	62/11050	0.00106	0.0206	MNDA/FTL/HEBP2/TUBB4B/ANXA2/PSMD1/NPC2/TUBB
GO:0005788	endoplasmic reticulum lumen	16/372	198/11050	0.00106	0.0206	COL16A1/RDH5/COL1A1/COL8A1/COL18A1/DNAJB9/VCAN/COL1A2/COL6A3/COL14A1/CTSZ/COL5A1/MANF/CALR/LGALS1/CLU
GO:0009986	cell surface	27/372	432/11050	0.00146	0.0269	ITGAX/CRYAB/ABCA7/NCAM1/CD55/CLMP/OSMR/TNFRSF12A/CD2/CSF1R/CD83/BMP2/TFPI/SLC1A4/GSR/BGN/IL15RA/SULF2/CD44/ADAM9/ANXA2/CTSZ/CLDND1/USP14/CALR/LGALS1/CLU
GO:0005839	proteasome core complex	4/372	18/11050	0.00266	0.0446	PSMA5/PSMB4/PSMB1/PSMA4
GO:0042827	platelet dense granule	4/372	18/11050	0.00266	0.0446	LGALS3BP/ITIH4/ECM1/CDC37L1
GO: Molecular Function
ID	Description	GeneRatio	BgRatio	pvalue	qvalue	geneID
GO:0005201	extracellular matrix structural constituent	17/359	112/10706	1.73e-07	9.3e-05	THBS2/COL16A1/COL1A1/COL8A1/ECM1/FBLN1/COL18A1/LAMC2/LTBP2/NPNT/VCAN/LUM/BGN/COL1A2/COL6A3/COL14A1/COL5A1
GO:0030020	extracellular matrix structural constituent conferring tensile strength	8/359	26/10706	1.36e-06	0.000367	COL16A1/COL1A1/COL8A1/COL18A1/COL1A2/COL6A3/COL14A1/COL5A1
GO:0005198	structural molecule activity	33/359	454/10706	2.3e-05	0.00328	TUBB6/CRYAB/MAP1A/TUBB2A/THBS2/COL16A1/CLDN6/COL1A1/COL8A1/ECM1/FBLN1/COL18A1/LAMC2/SORBS2/LTBP2/HMGA1/ACTB/NPNT/MYH11/VCAN/LUM/BGN/COL1A2/COL6A3/TUBB4B/COL14A1/PSMD11/TUBGCP4/COL5A1/RPL3/TUBB/GNL1/NUP62
GO:0016209	antioxidant activity	9/359	49/10706	3.04e-05	0.00328	SRXN1/GPX2/TXN/GSTO1/SESN2/TXNRD1/GSR/CAT/PRDX1
GO:0020037	heme binding	9/359	49/10706	3.04e-05	0.00328	HMOX1/CYBB/CYP26B1/CYP2U1/BACH1/HEBP2/CAT/CYB5R4/IDO1
GO:0046906	tetrapyrrole binding	9/359	55/10706	7.88e-05	0.00708	HMOX1/CYBB/CYP26B1/CYP2U1/BACH1/HEBP2/CAT/CYB5R4/IDO1
GO:0004175	endopeptidase activity	18/359	215/10706	0.000328	0.0251	UCHL1/USP28/CASP9/LGMN/CTSD/ADAM9/CTSZ/PSMA5/CAPN6/ADAMTS12/PSMD1/C1R/PSMB4/USP5/USP14/PSMB1/CASP4/PSMA4
GO:0043130	ubiquitin binding	9/359	67/10706	0.000372	0.0251	UCHL1/HSPB1/SQSTM1/UBE2L6/IKBKG/UBXN2A/USP5/NSFL1C/NUP62
GO:0044548	S100 protein binding	4/359	12/10706	0.000497	0.0298	S100A6/EZR/ANXA2/S100A11
GO:0004197	cysteine-type endopeptidase activity	9/359	73/10706	0.000708	0.036	UCHL1/USP28/CASP9/LGMN/CTSZ/CAPN6/USP5/USP14/CASP4
GO:0005539	glycosaminoglycan binding	12/359	121/10706	0.000735	0.036	GPNMB/THBS2/LAMC2/LTBP2/SMOC2/VCAN/BGN/SULF2/CD44/COL5A1/CCDC80/HK1
			…......................
KEGG Pathways
ID	Description	GeneRatio	BgRatio	pvalue	qvalue	geneID
hsa03050	Proteasome	12/191	42/4931	3.22e-08	6.52e-06	PSMD11/PSMD14/PSMA5/PSMD1/PSMD7/PSMB4/PSMD4/PSMC4/PSMB1/PSMC1/PSMD12/PSMA4
hsa05169	Epstein-Barr virus infection	20/191	151/4931	1.05e-06	0.000106	CDKN1A/GADD45A/ISG15/RELB/TRAF3/NFKB2/CD44/CASP9/IKBKG/PSMD11/DDX58/PSMD14/PSMD1/PSMD7/PSMD4/PSMC4/CALR/RELA/PSMC1/PSMD12
hsa05012	Parkinson disease	21/191	189/4931	9.87e-06	0.000665	TUBB6/UCHL1/TUBB2A/TXN/UBE2L6/CASP9/TUBB4B/PSMD11/PSMD14/PSMA5/PSMD1/PSMD7/PSMB4/PSMD4/PSMC4/PSMB1/PSMC1/LRRK2/PSMD12/TUBB/PSMA4
hsa05020	Prion disease	20/191	198/4931	6.56e-05	0.00332	TUBB6/TUBB2A/NCAM1/CYBB/C1QA/CASP9/TUBB4B/PSMD11/PSMD14/PSMA5/PSMD1/PSMD7/PSMB4/PSMD4/PSMC4/PSMB1/PSMC1/PSMD12/TUBB/PSMA4
hsa05014	Amyotrophic lateral sclerosis	24/191	272/4931	0.000108	0.00402	TUBB6/GPX2/TUBB2A/SQSTM1/ACTB/CASP9/TUBB4B/PSMD11/UBQLN1/PSMD14/PSMA5/CAT/PSMD1/PSMD7/PSMB4/SIGMAR1/PSMD4/PSMC4/PSMB1/PSMC1/PSMD12/TUBB/PSMA4/NUP62
hsa05130	Pathogenic Escherichia coli infection	16/191	145/4931	0.00013	0.00402	TUBB6/MYO5B/IL18/TUBB2A/CLDN6/EZR/ACTB/MYH11/MYO5A/CASP9/IKBKG/SEC24D/TUBB4B/RELA/CASP4/TUBB
hsa00520	Amino sugar and nucleotide sugar metabolism	8/191	41/4931	0.000139	0.00402	CHIT1/HK2/GMDS/UGDH/CYB5R4/GALE/PGM3/HK1
hsa04145	Phagosome	12/191	92/4931	0.000193	0.00487	TUBB6/TUBB2A/THBS2/CYBB/ACTB/TUBB4B/SEC61B/C1R/ATP6V1D/CALR/TUBB/SEC61A1
hsa05022	Pathways of neurodegeneration - multiple diseases	27/191	347/4931	0.000326	0.00731	TUBB6/UCHL1/GPX2/TUBB2A/CYBB/SQSTM1/UBE2L6/WNT9A/CASP9/TUBB4B/PSMD11/PSMD14/PSMA5/CAT/PSMD1/PSMD7/PSMB4/SIGMAR1/PSMD4/PSMC4/PSMB1/RELA/PSMC1/LRRK2/PSMD12/TUBB/PSMA4
hsa05017	Spinocerebellar ataxia	13/191	113/4931	0.000373	0.00754	PSMD11/PSMD14/PSMA5/PSMD1/PSMD7/PSMB4/PSMD4/PSMC4/PSMB1/PSMC1/PSMD12/PSMA4/KAT5
hsa04974	Protein digestion and absorption	8/191	49/4931	0.000504	0.00925	COL16A1/COL1A1/COL8A1/COL18A1/COL1A2/COL6A3/COL14A1/COL5A1
hsa05016	Huntington disease	19/191	230/4931	0.00131	0.022	TUBB6/GPX2/TUBB2A/CASP9/TUBB4B/PSMD11/PSMD14/PSMA5/PSMD1/PSMD7/PSMB4/PSMD4/PSMC4/PSMB1/PSMC1/AP2B1/PSMD12/TUBB/PSMA4
hsa00480	Glutathione metabolism	6/191	35/4931	0.00198	0.0308	GPX2/GCLM/GSTO1/GCLC/GSR/ODC1
hsa00270	Cysteine and methionine metabolism	6/191	36/4931	0.0023	0.0332	GCLM/GCLC/AHCYL2/CTH/AMD1/IL4I1
hsa05146	Amoebiasis	8/191	64/4931	0.00301	0.0387	CXCL1/ARG2/HSPB1/COL1A1/LAMC2/COL1A2/PRDX1/RELA
hsa04610	Complement and coagulation cascades	6/191	38/4931	0.00306	0.0387	ITGAX/CD55/C1QA/TFPI/C1R/CLU
