# Supplementary material for: Enriched Pathways of Calcium Regulation, Cellular/Oxidative Stress, Inflammation, and Cell Proliferation Characterize Gluteal Muscle of Standardbred Horses between Episodes of Recurrent Exertional Rhabdomyolysis
Source: Genes (Basel). 2022 Oct 14;13(10):1853. doi: 10.3390/genes13101853 (PMC9601720; doi:10.3390/genes13101853)
Supplement: Supplementary file 1 [file genes-13-01853-s001.zip › Archive/S8 Table.xlsx]

## Sheet: Sheet1
Co-inertia Analysis
Summary Global Enrichment
	Type	Processes Enriched	Genes In Analysis	Proteins in Analysis	Background
	GO: Biological Processes	106	46	63	9844
	GO: Cellular Component	17	46	63	10189
	GO: Molecular Function	8	46	63	9883
	KEGG Pathway	8	46	63	4563
	Reactome Pathway	5	46	63	6417
Proteins are in blue font
GO: Biological Processes
ID	Description	GeneRatio	BgRatio	qvalue	geneID
Purine/Ribo nucleotides
GO:0072521	purine-containing compound metabolic process	12/106	332/9844	0.0144	PDK4/DDIT4/HK2/ENO2/DLAT/ATP5PB/SUCLA2/ACSL1/ATP5MG/ACAT1/GAMT/MPC2
GO:0034030	ribonucleoside bisphosphate biosynthetic process	5/106	53/9844	0.0146	PDK4/DLAT/ACSL1/ACAT1/MPC2
GO:0034033	purine nucleoside bisphosphate biosynthetic process	5/106	53/9844	0.0146	PDK4/DLAT/ACSL1/ACAT1/MPC2
GO:0033866	nucleoside bisphosphate biosynthetic process	5/106	53/9844	0.0146	PDK4/DLAT/ACSL1/ACAT1/MPC2
GO:0009117	nucleotide metabolic process	13/106	395/9844	0.0153	PDK4/DDIT4/HK2/ENO2/PARK7/DLAT/ATP5PB/SUCLA2/ACSL1/ATP5MG/ACAT1/NAXE/MPC2
GO:0018158	protein oxidation	3/106	13/9844	0.0153	PARK7/APOA1/PRDX3
GO:0006164	purine nucleotide biosynthetic process	7/106	142/9844	0.0232	PDK4/DLAT/ATP5PB/ACSL1/ATP5MG/ACAT1/MPC2
GO:0072522	purine-containing compound biosynthetic process	7/106	149/9844	0.0272	PDK4/DLAT/ATP5PB/ACSL1/ATP5MG/ACAT1/MPC2
GO:0009260	ribonucleotide biosynthetic process	7/106	142/9844	0.0232	PDK4/DLAT/ATP5PB/ACSL1/ATP5MG/ACAT1/MPC2
GO:0009150	purine ribonucleotide metabolic process	11/106	295/9844	0.0153	PDK4/DDIT4/HK2/ENO2/DLAT/ATP5PB/SUCLA2/ACSL1/ATP5MG/ACAT1/MPC2
GO:0009165	nucleotide biosynthetic process	8/106	201/9844	0.0323	PDK4/DLAT/ATP5PB/ACSL1/ATP5MG/ACAT1/NAXE/MPC2
GO:1901293	nucleoside phosphate biosynthetic process	8/106	205/9844	0.0359	PDK4/DLAT/ATP5PB/ACSL1/ATP5MG/ACAT1/NAXE/MPC2
GO:0009259	ribonucleotide metabolic process	11/106	308/9844	0.0182	PDK4/DDIT4/HK2/ENO2/DLAT/ATP5PB/SUCLA2/ACSL1/ATP5MG/ACAT1/MPC2
GO:0006753	nucleoside phosphate metabolic process	13/106	402/9844	0.0163	PDK4/DDIT4/HK2/ENO2/PARK7/DLAT/ATP5PB/SUCLA2/ACSL1/ATP5MG/ACAT1/NAXE/MPC2
GO:0009152	purine ribonucleotide biosynthetic process	7/106	131/9844	0.0183	PDK4/DLAT/ATP5PB/ACSL1/ATP5MG/ACAT1/MPC2
GO:0006163	purine nucleotide metabolic process	11/106	315/9844	0.0188	PDK4/DDIT4/HK2/ENO2/DLAT/ATP5PB/SUCLA2/ACSL1/ATP5MG/ACAT1/MPC2
GO:0033865	nucleoside bisphosphate metabolic process	6/106	96/9844	0.0188	PDK4/DLAT/SUCLA2/ACSL1/ACAT1/MPC2
GO:0033875	ribonucleoside bisphosphate metabolic process	6/106	96/9844	0.0188	PDK4/DLAT/SUCLA2/ACSL1/ACAT1/MPC2
GO:0034032	purine nucleoside bisphosphate metabolic process	6/106	96/9844	0.0188	PDK4/DLAT/SUCLA2/ACSL1/ACAT1/MPC2
GO:0019693	ribose phosphate metabolic process	11/106	317/9844	0.0191	PDK4/DDIT4/HK2/ENO2/DLAT/ATP5PB/SUCLA2/ACSL1/ATP5MG/ACAT1/MPC2
GO:0046390	ribose phosphate biosynthetic process	7/106	148/9844	0.0267	PDK4/DLAT/ATP5PB/ACSL1/ATP5MG/ACAT1/MPC2
Oxidative stress/antioxidants
GO:0006790	sulfur compound metabolic process	13/106	249/9844	0.00105	PDK4/ARSG/MIR21/CHAC1/PARK7/DLAT/SUCLA2/ACSL1/PRELP/ACAT1/GAMT/GLO1/MPC2
GO:0035384	thioester biosynthetic process	5/106	41/9844	0.00848	PDK4/DLAT/ACSL1/ACAT1/MPC2
GO:0044272	sulfur compound biosynthetic process	8/106	134/9844	0.00925	PDK4/MIR21/CHAC1/DLAT/ACSL1/PRELP/ACAT1/MPC2
GO:0035383	thioester metabolic process	6/106	74/9844	0.0104	PDK4/DLAT/SUCLA2/ACSL1/ACAT1/MPC2
GO:1901032	negative regulation of response to reactive oxygen species	3/106	13/9844	0.0153	MIR21/NR4A3/PARK7
GO:1903206	negative regulation of hydrogen peroxide-induced cell death	3/106	13/9844	0.0153	MIR21/NR4A3/PARK7
GO:0019430	removal of superoxide radicals	3/106	19/9844	0.0265	MIR21/PARK7/PRDX2
GO:1903205	regulation of hydrogen peroxide-induced cell death	3/106	19/9844	0.0265	MIR21/NR4A3/PARK7
GO:0071450	cellular response to oxygen radical	3/106	21/9844	0.032	MIR21/PARK7/PRDX2
GO:0071451	cellular response to superoxide	3/106	21/9844	0.032	MIR21/PARK7/PRDX2
GO:0036474	cell death in response to hydrogen peroxide	3/106	22/9844	0.0359	MIR21/NR4A3/PARK7
GO:0034614	cellular response to reactive oxygen species	6/106	122/9844	0.0406	MIR21/FOS/NR4A3/PARK7/PRDX2/PRDX3
GO:0000303	response to superoxide	3/106	23/9844	0.0387	MIR21/PARK7/PRDX2
GO:0062197	cellular response to chemical stress	9/106	263/9844	0.0412	MIR21/NR4A2/DNAJA1/FOS/NR4A3/PARK7/PRDX2/PRDX3/CAPN3
GO:0000305	response to oxygen radical	3/106	24/9844	0.0412	MIR21/PARK7/PRDX2
Ion transport
GO:0043270	positive regulation of ion transport	9/106	151/9844	0.00654	PLCG2/MIR21/APLNR/FHL1/PARK7/APOA1/FLNA/CAPN3/MIF
GO:1904062	regulation of cation transmembrane transport	10/106	200/9844	0.00783	RRAD/PLCG2/MIR21/APLNR/FHL1/PARK7/PHB2/FLNA/AHNAK/CAPN3
GO:0034762	regulation of transmembrane transport	12/106	315/9844	0.0104	RRAD/PLCG2/MIR21/APLNR/HK2/NR4A3/FHL1/PARK7/PHB2/FLNA/AHNAK/CAPN3
GO:1904064	positive regulation of cation transmembrane transport	6/106	85/9844	0.0153	PLCG2/MIR21/APLNR/PARK7/FLNA/CAPN3
GO:0034764	positive regulation of transmembrane transport	7/106	126/9844	0.0174	PLCG2/MIR21/APLNR/NR4A3/PARK7/FLNA/CAPN3
GO:0034765	regulation of ion transmembrane transport	10/106	257/9844	0.0177	RRAD/PLCG2/MIR21/APLNR/FHL1/PARK7/PHB2/FLNA/AHNAK/CAPN3
GO:0043269	regulation of ion transport	12/106	357/9844	0.0177	RRAD/PLCG2/MIR21/APLNR/FHL1/PARK7/APOA1/PHB2/FLNA/AHNAK/CAPN3/MIF
GO:0098662	inorganic cation transmembrane transport	13/106	413/9844	0.0182	RRAD/PLCG2/MIR21/APLNR/FHL1/PARK7/ATP5PB/ATP5MG/PHB2/COX6A2/FLNA/AHNAK/CAPN3
GO:0034767	positive regulation of ion transmembrane transport	6/106	93/9844	0.0182	PLCG2/MIR21/APLNR/PARK7/FLNA/CAPN3
GO:1903169	regulation of calcium ion transmembrane transport	6/106	103/9844	0.0232	RRAD/PLCG2/MIR21/APLNR/AHNAK/CAPN3
GO:0098660	inorganic ion transmembrane transport	13/106	443/9844	0.0241	RRAD/PLCG2/MIR21/APLNR/FHL1/PARK7/ATP5PB/ATP5MG/PHB2/COX6A2/FLNA/AHNAK/CAPN3
GO:0098655	cation transmembrane transport	13/106	457/9844	0.0289	RRAD/PLCG2/MIR21/APLNR/FHL1/PARK7/ATP5PB/ATP5MG/PHB2/COX6A2/FLNA/AHNAK/CAPN3
GO:0050801	ion homeostasis	13/106	451/9844	0.0267	PLCG2/SLC7A8/PDK4/ADM/APLNR/TFRC/FHL1/APOA1/CKB/CAND1/ANXA7/CAPN3/CSRP3
Oxidative metabolism
GO:0015980	energy derivation by oxidation of organic compounds	15/106	218/9844	1.07e-05	PPP1R3C/NR4A3/MDH1/PARK7/DLAT/SUCLA2/PPP1CB/SDHB/UQCRB/PHKB/NDUFA5/COX6A2/GYS1/NDUFB7/NDUFAB1
GO:0045333	cellular respiration	11/106	149/9844	0.000281	NR4A3/MDH1/PARK7/DLAT/SUCLA2/SDHB/UQCRB/NDUFA5/COX6A2/NDUFB7/NDUFAB1
GO:0006090	pyruvate metabolic process	9/106	116/9844	0.00141	PDK4/DDIT4/HK2/NR4A3/ENO2/DLAT/LDHB/GLO1/MPC2
GO:0006085	acetyl-CoA biosynthetic process	4/106	20/9844	0.00783	PDK4/DLAT/ACAT1/MPC2
GO:0071616	acyl-CoA biosynthetic process	5/106	41/9844	0.00848	PDK4/DLAT/ACSL1/ACAT1/MPC2
GO:0009060	aerobic respiration	6/106	66/9844	0.00848	MDH1/DLAT/SUCLA2/SDHB/UQCRB/COX6A2
GO:0006637	acyl-CoA metabolic process	6/106	74/9844	0.0104	PDK4/DLAT/SUCLA2/ACSL1/ACAT1/MPC2
GO:0071396	cellular response to lipid	13/106	375/9844	0.0127	PDK4/NR4A1/ANKRD1/MIR21/DDIT4/NR4A2/DNAJA1/NR4A3/PARK7/PADI2/PRDX2/PHB2/MIF
GO:0006086	acetyl-CoA biosynthetic process from pyruvate	3/106	15/9844	0.0182	PDK4/DLAT/MPC2
GO:0006084	acetyl-CoA metabolic process	4/106	31/9844	0.0153	PDK4/DLAT/ACAT1/MPC2
GO:0006099	tricarboxylic acid cycle	4/106	31/9844	0.0153	MDH1/DLAT/SUCLA2/SDHB
GO:0019395	fatty acid oxidation	5/106	82/9844	0.0387	PDK4/NR4A3/ECI1/HADHB/ACAT1
GO:0006631	fatty acid metabolic process	9/106	230/9844	0.0232	PDK4/NR4A3/ACSL1/PTGR2/ECI1/HADHB/ACAT1/NDUFAB1/MIF
GO:0034440	lipid oxidation	5/106	84/9844	0.0412	PDK4/NR4A3/ECI1/HADHB/ACAT1
Electron transport
GO:0006119	oxidative phosphorylation	8/106	106/9844	0.00407	PARK7/ATP5PB/UQCRB/ATP5MG/NDUFA5/COX6A2/NDUFB7/NDUFAB1
GO:0046034	ATP metabolic process	11/106	223/9844	0.00556	DDIT4/HK2/ENO2/PARK7/ATP5PB/UQCRB/ATP5MG/NDUFA5/COX6A2/NDUFB7/NDUFAB1
GO:0022904	respiratory electron transport chain	7/106	87/9844	0.00693	PARK7/SDHB/UQCRB/NDUFA5/COX6A2/NDUFB7/NDUFAB1
GO:0042775	mitochondrial ATP synthesis coupled electron transport	6/106	69/9844	0.00925	PARK7/UQCRB/NDUFA5/COX6A2/NDUFB7/NDUFAB1
GO:0055086	nucleobase-containing small molecule metabolic process	15/106	455/9844	0.00925	PDK4/DDIT4/HK2/ENO2/PARK7/DLAT/ATP5PB/SUCLA2/ACSL1/ATP5MG/MPI/ACAT1/GAMT/NAXE/MPC2
GO:0042773	ATP synthesis coupled electron transport	6/106	70/9844	0.00925	PARK7/UQCRB/NDUFA5/COX6A2/NDUFB7/NDUFAB1
GO:0022900	electron transport chain	7/106	130/9844	0.0182	PARK7/SDHB/UQCRB/NDUFA5/COX6A2/NDUFB7/NDUFAB1
GO:0006120	mitochondrial electron transport, NADH to ubiquinone	4/106	44/9844	0.0292	PARK7/NDUFA5/NDUFB7/NDUFAB1
Other metabolism
GO:0019674	NAD metabolic process	4/106	41/9844	0.0248	HK2/ENO2/MDH1/LDHB
GO:0006091	generation of precursor metabolites and energy	22/106	396/9844	3.21e-07	PPP1R3C/DDIT4/HK2/NR4A3/ENO2/MDH1/PARK7/DLAT/ATP5PB/SUCLA2/PPP1CB/SDHB/UQCRB/ATP5MG/PHKB/PHB2/NDUFA5/COX6A2/GYS1/NDUFB7/ACAT1/NDUFAB1
GO:0032787	monocarboxylic acid metabolic process	19/106	403/9844	3.29e-05	PDK4/DDIT4/HK2/NR4A3/ENO2/PARK7/DLAT/LDHB/ACSL1/CKB/PTGR2/ECI1/HADHB/ACAT1/GAMT/GLO1/NDUFAB1/MPC2/MIF
GO:2001039	negative regulation of cellular response to drug	3/106	14/9844	0.0174	MIR21/NR4A3/PARK7
GO:0005975	carbohydrate metabolic process	13/106	419/9844	0.0188	PDK4/PPP1R3C/DDIT4/HK2/ENO2/MDH1/DLAT/LDHB/PPP1CB/PHKB/GYS1/MPI/GLO1
GO:0090407	organophosphate biosynthetic process	13/106	436/9844	0.0232	PLCG2/PDK4/MFSD2A/DLAT/APOA1/ATP5PB/ACSL1/CKB/ATP5MG/ACAT1/PHOSPHO1/NAXE/MPC2
GO:0017144	drug metabolic process	14/106	339/9844	0.00397	ADM/MIR21/NR4A2/PARK7/ATP5PB/SUCLA2/ACSL1/PRDX2/CKB/SDHB/ATP5MG/PRDX3/ACAT1/GAMT
GO:0042398	cellular modified amino acid biosynthetic process	4/106	40/9844	0.0232	CHAC1/PARK7/CKB/GAMT
GO:2001024	negative regulation of response to drug	3/106	20/9844	0.0289	MIR21/NR4A3/PARK7
GO:0044283	small molecule biosynthetic process	13/106	477/9844	0.038	PLCG2/PDK4/ADM/ENO2/MDH1/PARK7/APOA1/SUCLA2/COQ8A/ACAT1/GAMT/NDUFAB1/MIF
GO:0042180	*****	7/106	163/9844	0.0387	PDK4/ADM/MIR21/NR4A3/PARK7/COQ8A/GLO1
Sarcomere/Contraction
GO:0031032	actomyosin structure organization	10/106	159/9844	0.0023	CNN1/ANKRD1/MIR21/APOA1/TMOD4/PFN1/TNNT1/MYH9/CAPN3/CSRP3
GO:0006936	muscle contraction	11/106	240/9844	0.00783	CNN1/MIR21/MYL1/TMOD4/TNNI1/TNNT1/MYOT/FLNA/TLN1/GAMT/CSRP3
GO:0003012	muscle system process	12/106	313/9844	0.0104	CNN1/MIR21/NR4A3/MYL1/TMOD4/TNNI1/TNNT1/MYOT/FLNA/TLN1/GAMT/CSRP3
GO:0035994	response to muscle stretch	3/106	15/9844	0.0182	ANKRD1/FOS/CSRP3
GO:0097435	supramolecular fiber organization	14/106	495/9844	0.0232	TCHH/SERPINH1/ANKRD1/MIR21/PARK7/APOA1/TMOD4/PFN1/TNNT1/FLNA/CAPN3/CSRP3/ILK/SPTAN1
GO:0045214	sarcomere organization	4/106	40/9844	0.0232	ANKRD1/TNNT1/CAPN3/CSRP3
Hormone response
GO:0009755	hormone-mediated signaling pathway	8/106	152/9844	0.0144	NR4A1/NR4A2/DNAJA1/NR4A3/PARK7/PADI2/ACSL1/PHB2
GO:0048545	response to steroid hormone	10/106	248/9844	0.0153	NR4A1/ADM/DDIT4/NR4A2/DNAJA1/FOS/NR4A3/PARK7/PADI2/PHB2
GO:0071383	cellular response to steroid hormone stimulus	8/106	176/9844	0.0192	NR4A1/DDIT4/NR4A2/DNAJA1/NR4A3/PARK7/PADI2/PHB2
GO:0043401	steroid hormone mediated signaling pathway	7/106	136/9844	0.0202	NR4A1/NR4A2/DNAJA1/NR4A3/PARK7/PADI2/PHB2
GO:0032870	cellular response to hormone stimulus	15/106	459/9844	0.00967	PDK4/NR4A1/DDIT4/CISH/NR4A2/DNAJA1/FOS/NR4A3/PARK7/PADI2/ACSL1/YWHAG/PHB2/AHSG/CSRP3
Cell development
GO:0061061	muscle structure development	15/106	470/9844	0.0104	MAFF/ADM/ANKRD1/MIR21/FOS/FHL1/TMOD4/TNNI1/TNNT1/MYH9/SMYD1/MYH15/CAPN3/CSRP3/ILK
GO:0010927	cellular component assembly involved in morphogenesis	6/106	88/9844	0.0163	ANKRD1/TMOD4/TNNT1/CAPN3/CSRP3/ILK
GO:0030239	myofibril assembly	5/106	59/9844	0.0174	ANKRD1/TMOD4/TNNT1/CAPN3/CSRP3
Other
GO:0032496	response to lipopolysaccharide	8/106	179/9844	0.0209	PLCG2/ADM/ANKRD1/MIR21/FOS/PRDX2/PRDX3/MIF
GO:0002237	response to molecule of bacterial origin	8/106	185/9844	0.0232	PLCG2/ADM/ANKRD1/MIR21/FOS/PRDX2/PRDX3/MIF
GO:0009611	response to wounding	12/106	418/9844	0.038	MAFF/PLCG2/ADM/MIR21/APOA1/PRDX2/MYH9/PHB2/FLNA/TLN1/CAPN3/ILK
GO:0050821	protein stabilization	7/106	138/9844	0.0213	PER3/PARK7/APOA1/PFN1/PHB2/FLNA/RTN4
GO:0070527	platelet aggregation	4/106	43/9844	0.0277	MYH9/FLNA/TLN1/ILK
GO:0055082	cellular chemical homeostasis	13/106	462/9844	0.0311	PLCG2/ADM/AQP4/APLNR/HK2/TFRC/CKB/CAND1/ANXA7/RTN4/CAPN3/CSRP3/MPC2
GO:0007599	hemostasis	8/106	211/9844	0.0401	MAFF/PLCG2/PRDX2/MYH9/FLNA/ANXA7/TLN1/ILK
GO:0007229	integrin-mediated signaling pathway	5/106	81/9844	0.038	APOA1/MYH9/FLNA/TLN1/ILK
GO:0050878	regulation of body fluid levels	12/106	297/9844	0.00878	MAFF/PLCG2/ADM/AQP4/APLNR/HK2/PRDX2/MYH9/FLNA/ANXA7/TLN1/ILK
GO:0030431	sleep	3/106	11/9844	0.0127	PER3/FOS/DLAT
GO: Cellular Component
ID	Description	GeneRatio	BgRatio	qvalue	geneID
Sarcomere
GO:0030016	myofibril	13/109	186/10189	1.22e-05	ANKRD1/FBXL22/MYL1/TMOD4/TNNI1/TNNT1/MYOT/FLNA/AHNAK/MYH15/CAPN3/CSRP3/ILK
GO:0043292	contractile fiber	13/109	193/10189	1.22e-05	ANKRD1/FBXL22/MYL1/TMOD4/TNNI1/TNNT1/MYOT/FLNA/AHNAK/MYH15/CAPN3/CSRP3/ILK
GO:0030017	sarcomere	11/109	171/10189	0.000126	ANKRD1/FBXL22/MYL1/TMOD4/TNNI1/TNNT1/MYOT/FLNA/CAPN3/CSRP3/ILK
GO:0031674	I band	6/109	118/10189	0.0238	ANKRD1/FBXL22/MYOT/FLNA/CAPN3/CSRP3
GO:0005865	striated muscle thin filament	3/109	27/10189	0.0365	TMOD4/TNNI1/TNNT1
GO:0036379	myofilament	3/109	28/10189	0.038	TMOD4/TNNI1/TNNT1
Mitochondria
GO:0098800	inner mitochondrial membrane protein complex	8/109	106/10189	0.000794	ATP5PB/SDHB/UQCRB/ATP5MG/NDUFA5/COX6A2/NDUFB7/NDUFAB1
GO:0098803	respiratory chain complex	6/109	60/10189	0.00129	SDHB/UQCRB/NDUFA5/COX6A2/NDUFB7/NDUFAB1
GO:0005746	mitochondrial respirasome	6/109	62/10189	0.00134	SDHB/UQCRB/NDUFA5/COX6A2/NDUFB7/NDUFAB1
GO:0070469	respirasome	6/109	68/10189	0.00198	SDHB/UQCRB/NDUFA5/COX6A2/NDUFB7/NDUFAB1
GO:1990204	oxidoreductase complex	6/109	84/10189	0.00568	DLAT/SDHB/UQCRB/NDUFA5/NDUFB7/NDUFAB1
GO:0098798	mitochondrial protein complex	9/109	209/10189	0.00702	DLAT/ATP5PB/SDHB/UQCRB/ATP5MG/NDUFA5/COX6A2/NDUFB7/NDUFAB1
GO:0005743	mitochondrial inner membrane	12/109	356/10189	0.00702	ATP5PB/COQ8A/SDHB/UQCRB/ATP5MG/PHB2/NDUFA5/COX6A2/HADHB/NDUFB7/NDUFAB1/MPC2
GO:0019866	organelle inner membrane	12/109	395/10189	0.0161	ATP5PB/COQ8A/SDHB/UQCRB/ATP5MG/PHB2/NDUFA5/COX6A2/HADHB/NDUFB7/NDUFAB1/MPC2
GO:0005759	mitochondrial matrix	11/109	380/10189	0.0329	PDK4/PARK7/DLAT/ATP5PB/SUCLA2/ECI1/PRDX3/HADHB/ACAT1/NDUFAB1/NAXE
GO:0072562	blood microparticle	6/109	55/10189	0.000937	HSPA6/ANGPTL4/TFRC/APOA1/PFN1/AHSG
GO:0005925	focal adhesion	10/109	346/10189	0.0432	CNN1/FHL1/PPP1CB/PFN1/MYH9/YWHAG/FLNA/AHNAK/TLN1/ILK
GO: Molecular Function
ID	Description	GeneRatio	BgRatio	qvalue	geneID
GO:0035258	steroid hormone receptor binding	6/107	76/9883	0.0331	NR4A1/NR4A2/NR4A3/PARK7/PADI2/PHB2
GO:0016491	oxidoreductase activity	14/107	464/9883	0.0331	MDH1/PARK7/DLAT/LDHB/PRDX2/SDHB/UQCRB/NDUFA5/COX6A2/PTGR2/PRDX3/HADHB/NDUFB7/NDUFAB1
GO:0016922	nuclear receptor binding	6/107	93/9883	0.0331	NR4A1/NR4A2/NR4A3/PARK7/PADI2/PHB2
GO:0035259	glucocorticoid receptor binding	3/107	15/9883	0.0331	NR4A1/NR4A2/NR4A3
GO:0061629	RNA polymerase II-specific DNA-binding transcription factor binding	9/107	221/9883	0.0331	NR4A1/ANKRD1/NR4A2/DNAJA1/FOS/NR4A3/PARK7/PADI2/PHB2
GO:0003779	actin binding	11/107	324/9883	0.0331	CNN1/TMOD4/PFN1/TNNI1/MYOT/MYH9/FLNA/MYH15/TLN1/CSRP3/SPTAN1
GO:0008307	structural constituent of muscle	4/107	39/9883	0.0331	MYL1/MYOT/CAPN3/CSRP3
GO:0016836	hydro-lyase activity	4/107	41/9883	0.0351	ENO2/PARK7/ECI1/HADHB
KEGG Pathways
ID	Description	GeneRatio	BgRatio	qvalue	geneID
hsa05415	Diabetic cardiomyopathy	11/68	153/4563	0.002	PDK4/ATP5PB/PPP1CB/SDHB/UQCRB/NDUFA5/COX6A2/GYS1/NDUFB7/NDUFAB1/MPC2
hsa00190	Oxidative phosphorylation	8/68	91/4563	0.0041	ATP5PB/SDHB/UQCRB/ATP5MG/NDUFA5/COX6A2/NDUFB7/NDUFAB1
hsa00620	Pyruvate metabolism	5/68	31/4563	0.00428	MDH1/DLAT/LDHB/ACAT1/GLO1
hsa01200	Carbon metabolism	7/68	87/4563	0.0109	HK2/ENO2/MDH1/DLAT/SUCLA2/SDHB/ACAT1
hsa00020	Citrate cycle (TCA cycle)	4/68	26/4563	0.017	MDH1/DLAT/SUCLA2/SDHB
hsa00071	Fatty acid degradation	4/68	31/4563	0.0245	ACSL1/ECI1/HADHB/ACAT1
hsa04714	Thermogenesis	9/68	176/4563	0.0245	ATP5PB/ACSL1/SDHB/UQCRB/ATP5MG/NDUFA5/COX6A2/NDUFB7/NDUFAB1
hsa04932	Non-alcoholic fatty liver disease	7/68	113/4563	0.0266	FOS/SDHB/UQCRB/NDUFA5/COX6A2/NDUFB7/NDUFAB1
Reactome Pathways
ID	Description	GeneRatio	BgRatio	qvalue	geneID
R-HSA-1428517	The citric acid (TCA) cycle and respiratory electron transport	13/88	137/6417	9.05e-06	PDK4/NDUFA5/MPC2/ATP5PB/LDHB/NDUFB7/UQCRB/NDUFAB1/SUCLA2/SDHB/GLO1/DLAT/ATP5MG
R-HSA-71406	Pyruvate metabolism and Citric Acid (TCA) cycle	7/88	50/6417	0.000607	PDK4/MPC2/LDHB/SUCLA2/SDHB/GLO1/DLAT
R-HSA-70268	Pyruvate metabolism	5/88	26/6417	0.00207	PDK4/MPC2/LDHB/GLO1/DLAT
R-HSA-163200	Respiratory electron transport, ATP synthesis by chemiosmotic coupling, and heat production by uncoupling proteins.	7/88	91/6417	0.0156	NDUFA5/ATP5PB/NDUFB7/UQCRB/NDUFAB1/SDHB/ATP5MG
R-HSA-390522	Striated Muscle Contraction	4/88	28/6417	0.0288	TNNI1/MYL1/TNNT1/TMOD4
Proteins		Genes
SYMBOL	ENTREZID	SYMBOL	ENTREZID
MYL1	4632	PLXNC1	10154
ENO2	2026	MAFF	23764
MDH1	4190	RRAD	6236
FHL1	2273	PLCG2	5336
PARK7	11315	DMP1	1758
DLAT	1737	SLC7A8	23428
APOA1	335	PDK4	5166
PADI2	11240	G0S2	50486
ATP5PB	515	HSPA6	3310
SUCLA2	8803	VSIG8	391123
LDHB	3945	TCHH	7062
ACSL1	2180	ADAMTS20	80070
TMOD4	29765	NR4A1	3164
PPP1CB	5500	ANGPTL4	51129
PFN1	5216	CNN1	1264
TNNI1	7135	RAB30	27314
COQ8A	56997	SERPINH1	871
PRDX2	7001	ADM	133
TNNT1	7138	APCDD1	147495
CKB	1152	AQP4	361
SDHB	6390	ARSG	22901
UQCRB	7381	PPP1R3C	5507
ATP5MG	10632	ANKRD1	27063
MYOT	9499	MIR21	406991
MYH9	4627	APLNR	187
YWHAG	7532	DDIT4	54541
PHKB	5257	CTXN3	613212
PHB2	11331	HK2	3099
CAPNS1	826	CISH	1154
NDUFA5	4698	HSPH1	10808
COX6A2	1339	NR4A2	4929
GYS1	2997	NABP1	64859
AHSG	197	TFRC	7037
CAND2	23066	ZDHHC23	254887
EPHX1	2052	MFSD2A	84879
CAND1	55832	DNAJA4	55466
SMYD1	150572	PER3	8863
PTGR2	145482	ARRDC2	27106
FLNA	2316	FBXL22	283807
ECI1	1632	DNAJA1	3301
ANXA7	310	NFIL3	4783
PRELP	5549	FOS	2353
AHNAK	79026	NR4A3	8013
MPI	4351	ANGPTL2	23452
PRDX3	10935	TCIM	56892
HADHB	3032	CHAC1	79094
RTN4	57142
NDUFB7	4713
ACAT1	38
MYH15	22989
TLN1	7094
GAMT	2593
CAPN3	825
GLO1	2739
CSRP3	8048
PHOSPHO1	162466
NDUFAB1	4706
NAXE	128240
MPC2	25874
MIF	4282
EIF5A	1984
ILK	3611
SPTAN1	6709
