# Supplementary material for: Enriched Pathways of Calcium Regulation, Cellular/Oxidative Stress, Inflammation, and Cell Proliferation Characterize Gluteal Muscle of Standardbred Horses between Episodes of Recurrent Exertional Rhabdomyolysis
Source: Genes (Basel). 2022 Oct 14;13(10):1853. doi: 10.3390/genes13101853 (PMC9601720; doi:10.3390/genes13101853)
Supplement: Supplementary file 1 [file genes-13-01853-s001.zip › Archive/S7 TAble .xlsx]

## Sheet: Sheet1
Reactome: Merged All DEG and DEP
ID	Description	GeneRatio	BgRatio	pvalue	p.adjust	qvalue	Count	Gene	Prot	geneID
Cell proliferation
R-HSA-8852276	The role of GTSE1 in G2/M progression after G2 checkpoint	16/498	61/6931	3.8889e-06	0.000245279	0.000206726	16	16	16	PSMD7/PSMB1/PSMB4/PSMD4/PSMA5/PSMD1/PSMC4/TUBB6/PSMD12/PSMD11/PSMD14/PSMA4/TUBB2A/CDKN1A/PSMC1/TUBB4B
R-HSA-75815	Ubiquitin-dependent degradation of Cyclin D	13/498	49/6931	2.76536e-05	0.0011395	0.000960394	13	13	13	PSMD7/PSMB1/PSMB4/PSMD4/PSMA5/PSMD1/PSMC4/PSMD12/PSMD11/CCND1/PSMD14/PSMA4/PSMC1
R-HSA-180534	Vpu mediated degradation of CD4	12/498	49/6931	0.000131142	0.00289497	0.00243994	12	12	12	PSMD7/PSMB1/PSMB4/PSMD4/PSMA5/PSMD1/PSMC4/PSMD12/PSMD11/PSMD14/PSMA4/PSMC1
R-HSA-180585	Vif-mediated degradation of APOBEC3G	12/498	49/6931	0.000131142	0.00289497	0.00243994	12	12	12	PSMD7/PSMB1/PSMB4/PSMD4/PSMA5/PSMD1/PSMC4/PSMD12/PSMD11/PSMD14/PSMA4/PSMC1
R-HSA-69601	Ubiquitin Mediated Degradation of Phosphorylated Cdc25A	12/498	49/6931	0.000131142	0.00289497	0.00243994	12	12	12	PSMD7/PSMB1/PSMB4/PSMD4/PSMA5/PSMD1/PSMC4/PSMD12/PSMD11/PSMD14/PSMA4/PSMC1
R-HSA-8854050	FBXL7 down-regulates AURKA during mitotic entry and in early mitosis	12/498	51/6931	0.000197704	0.00356271	0.00300273	12	12	12	PSMD7/PSMB1/PSMB4/PSMD4/PSMA5/PSMD1/PSMC4/PSMD12/PSMD11/PSMD14/PSMA4/PSMC1
R-HSA-69610	p53-Independent DNA Damage Response	12/498	49/6931	0.000131142	0.00289497	0.00243994	12	12	12	PSMD7/PSMB1/PSMB4/PSMD4/PSMA5/PSMD1/PSMC4/PSMD12/PSMD11/PSMD14/PSMA4/PSMC1
R-HSA-69613	p53-Independent G1/S DNA damage checkpoint	12/498	49/6931	0.000131142	0.00289497	0.00243994	12	12	12	PSMD7/PSMB1/PSMB4/PSMD4/PSMA5/PSMD1/PSMC4/PSMD12/PSMD11/PSMD14/PSMA4/PSMC1
R-HSA-68827	CDT1 association with the CDC6:ORC:origin complex	12/498	53/6931	0.000291131	0.00414626	0.00349455	12	12	12	PSMD7/PSMB1/PSMB4/PSMD4/PSMA5/PSMD1/PSMC4/PSMD12/PSMD11/PSMD14/PSMA4/PSMC1
R-HSA-174084	Autodegradation of Cdh1 by Cdh1:APC/C	13/498	61/6931	0.000311474	0.00416714	0.00351215	13	13	13	PSMD7/PSMB1/PSMB4/PSMD4/PSMA5/PSMD1/PSMC4/PSMD12/PSMD11/UBE2D1/PSMD14/PSMA4/PSMC1
R-HSA-69563	p53-Dependent G1 DNA Damage Response	13/498	61/6931	0.000311474	0.00416714	0.00351215	13	13	13	PSMD7/PSMB1/PSMB4/PSMD4/PSMA5/PSMD1/PSMC4/PSMD12/PSMD11/PSMD14/PSMA4/CDKN1A/PSMC1
R-HSA-69580	p53-Dependent G1/S DNA damage checkpoint	13/498	61/6931	0.000311474	0.00416714	0.00351215	13	13	13	PSMD7/PSMB1/PSMB4/PSMD4/PSMA5/PSMD1/PSMC4/PSMD12/PSMD11/PSMD14/PSMA4/CDKN1A/PSMC1
R-HSA-69541	Stabilization of p53	12/498	53/6931	0.000291131	0.00414626	0.00349455	12	12	12	PSMD7/PSMB1/PSMB4/PSMD4/PSMA5/PSMD1/PSMC4/PSMD12/PSMD11/PSMD14/PSMA4/PSMC1
R-HSA-5628897	TP53 Regulates Metabolic Genes	14/498	73/6931	0.000582343	0.00634826	0.00535044	14	13	2	TXNRD1/COX4I1/NDUFA4/CYCS/PRDX2/YWHAE/YWHAQ/PRDX1/SESN2/SFN/COX5A/GPX2/TXN/GSR
R-HSA-69615	G1/S DNA Damage Checkpoints	13/498	63/6931	0.000434939	0.00517102	0.00435824	13	13	13	PSMD7/PSMB1/PSMB4/PSMD4/PSMA5/PSMD1/PSMC4/PSMD12/PSMD11/PSMD14/PSMA4/CDKN1A/PSMC1
R-HSA-5358346	Hedgehog ligand biogenesis	12/498	55/6931	0.000419584	0.00514573	0.00433693	12	12	12	PSMD7/PSMB1/PSMB4/PSMD4/PSMA5/PSMD1/PSMC4/PSMD12/PSMD11/PSMD14/PSMA4/PSMC1
R-HSA-5610780	Degradation of GLI1 by the proteasome	12/498	55/6931	0.000419584	0.00514573	0.00433693	12	12	12	PSMD7/PSMB1/PSMB4/PSMD4/PSMA5/PSMD1/PSMC4/PSMD12/PSMD11/PSMD14/PSMA4/PSMC1
R-HSA-174113	SCF-beta-TrCP mediated degradation of Emi1	12/498	50/6931	0.000161515	0.0032101	0.00270554	12	12	12	PSMD7/PSMB1/PSMB4/PSMD4/PSMA5/PSMD1/PSMC4/PSMD12/PSMD11/PSMD14/PSMA4/PSMC1
R-HSA-4641258	Degradation of DVL	12/498	53/6931	0.000291131	0.00414626	0.00349455	12	12	12	PSMD7/PSMB1/PSMB4/PSMD4/PSMA5/PSMD1/PSMC4/PSMD12/PSMD11/PSMD14/PSMA4/PSMC1
R-HSA-187577	SCF(Skp2)-mediated degradation of p27/p21	14/498	57/6931	3.5201e-05	0.00135039	0.00113814	14	14	14	PSMD7/PSMB1/PSMB4/PSMD4/PSMA5/PSMD1/PSMC4/PSMD12/PSMD11/CCND1/PSMD14/PSMA4/CDKN1A/PSMC1
R-HSA-4641257	Degradation of AXIN	12/498	52/6931	0.000240586	0.00400826	0.00337824	12	12	12	PSMD7/PSMB1/PSMB4/PSMD4/PSMA5/PSMD1/PSMC4/PSMD12/PSMD11/PSMD14/PSMA4/PSMC1
R-HSA-179419	APC:Cdc20 mediated degradation of cell cycle proteins prior to satisfation of the cell cycle checkpoint	13/498	65/6931	0.000597641	0.00635804	0.00535868	13	13	13	PSMD7/PSMB1/PSMB4/PSMD4/PSMA5/PSMD1/PSMC4/PSMD12/PSMD11/UBE2D1/PSMD14/PSMA4/PSMC1
R-HSA-176814	Activation of APC/C and APC/C:Cdc20 mediated degradation of mitotic proteins	13/498	67/6931	0.000808972	0.00794039	0.00669232	13	13	13	PSMD7/PSMB1/PSMB4/PSMD4/PSMA5/PSMD1/PSMC4/PSMD12/PSMD11/UBE2D1/PSMD14/PSMA4/PSMC1
R-HSA-174143	APC/C-mediated degradation of cell cycle proteins	13/498	75/6931	0.00238091	0.0191122	0.0161082	13	13	13	PSMD7/PSMB1/PSMB4/PSMD4/PSMA5/PSMD1/PSMC4/PSMD12/PSMD11/UBE2D1/PSMD14/PSMA4/PSMC1
R-HSA-176409	APC/C:Cdc20 mediated degradation of mitotic proteins	13/498	66/6931	0.000696585	0.00710355	0.00598701	13	13	13	PSMD7/PSMB1/PSMB4/PSMD4/PSMA5/PSMD1/PSMC4/PSMD12/PSMD11/UBE2D1/PSMD14/PSMA4/PSMC1
R-HSA-174154	APC/C:Cdc20 mediated degradation of Securin	13/498	62/6931	0.000368834	0.00465258	0.00392129	13	13	13	PSMD7/PSMB1/PSMB4/PSMD4/PSMA5/PSMD1/PSMC4/PSMD12/PSMD11/UBE2D1/PSMD14/PSMA4/PSMC1
R-HSA-174178	APC/C:Cdh1 mediated degradation of Cdc20 and other APC/C:Cdh1 targeted proteins in late mitosis/early G1	13/498	66/6931	0.000696585	0.00710355	0.00598701	13	13	13	PSMD7/PSMB1/PSMB4/PSMD4/PSMA5/PSMD1/PSMC4/PSMD12/PSMD11/UBE2D1/PSMD14/PSMA4/PSMC1
R-HSA-68867	Assembly of the pre-replicative complex	12/498	60/6931	0.000962802	0.00914144	0.0077046	12	12	12	PSMD7/PSMB1/PSMB4/PSMD4/PSMA5/PSMD1/PSMC4/PSMD12/PSMD11/PSMD14/PSMA4/PSMC1
R-HSA-4608870	Asymmetric localization of PCP proteins	12/498	58/6931	0.000699896	0.00710355	0.00598701	12	12	12	PSMD7/PSMB1/PSMB4/PSMD4/PSMA5/PSMD1/PSMC4/PSMD12/PSMD11/PSMD14/PSMA4/PSMC1
R-HSA-174184	Cdc20:Phospho-APC/C mediated degradation of Cyclin A	13/498	65/6931	0.000597641	0.00635804	0.00535868	13	13	13	PSMD7/PSMB1/PSMB4/PSMD4/PSMA5/PSMD1/PSMC4/PSMD12/PSMD11/UBE2D1/PSMD14/PSMA4/PSMC1
R-HSA-69017	CDK-mediated phosphorylation and removal of Cdc6	13/498	66/6931	0.000696585	0.00710355	0.00598701	13	13	13	PSMD7/PSMB1/PSMB4/PSMD4/PSMA5/PSMD1/PSMC4/PSMD12/PSMD11/UBE2D1/PSMD14/PSMA4/PSMC1
R-HSA-69656	Cyclin A:Cdk2-associated events at S phase entry	14/498	81/6931	0.00168922	0.0147681	0.0124469	14	14	14	PSMD7/PSMB1/PSMB4/PSMD4/PSMA5/PSMD1/PSMC4/PSMD12/PSMD11/CCND1/PSMD14/PSMA4/CDKN1A/PSMC1
R-HSA-69202	Cyclin E associated events during G1/S transition	14/498	79/6931	0.00131605	0.0121049	0.0102023	14	14	14	PSMD7/PSMB1/PSMB4/PSMD4/PSMA5/PSMD1/PSMC4/PSMD12/PSMD11/CCND1/PSMD14/PSMA4/CDKN1A/PSMC1
R-HSA-195253	Degradation of beta-catenin by the destruction complex	12/498	74/6931	0.00603396	0.0431881	0.0363998	12	12	12	PSMD7/PSMB1/PSMB4/PSMD4/PSMA5/PSMD1/PSMC4/PSMD12/PSMD11/PSMD14/PSMA4/PSMC1
R-HSA-69002	DNA Replication Pre-Initiation	12/498	73/6931	0.00539638	0.0397084	0.033467	12	12	12	PSMD7/PSMB1/PSMB4/PSMD4/PSMA5/PSMD1/PSMC4/PSMD12/PSMD11/PSMD14/PSMA4/PSMC1
R-HSA-69481	G2/M Checkpoints	18/498	118/6931	0.0017662	0.0151413	0.0127614	18	17	1	PSMD7/PSMB1/PSMB4/PSMD4/PSMA5/PSMD1/PSMC4/RAD9B/PSMD12/PSMD11/YWHAE/KAT5/YWHAQ/PSMD14/SFN/PSMA4/PSMC1/TP53BP1
R-HSA-5610787	Hedgehog 'off' state	17/498	97/6931	0.000475012	0.00551814	0.0046508	17	17	17	PSMD7/PSMB1/PSMB4/PSMD4/PSMA5/PSMD1/PSMC4/TUBB6/PSMD12/PSMD11/PSMD14/ADCY5/PSMA4/TUBB2A/ADCY2/PSMC1/TUBB4B
R-HSA-68949	Orc1 removal from chromatin	12/498	64/6931	0.00173741	0.0150405	0.0126765	12	12	12	PSMD7/PSMB1/PSMB4/PSMD4/PSMA5/PSMD1/PSMC4/PSMD12/PSMD11/PSMD14/PSMA4/PSMC1
R-HSA-1852241	Organelle biogenesis and maintenance	30/498	262/6931	0.00703572	0.0497003	0.0418885	30	26	6	BBIP1/ATP5F1C/ATP5ME/TCP1/SOD2/CYCS/CCT3/ATP5PB/ATP5MC2/ATP5F1B/ATP5F1D/ATP5MG/TUBB6/ATP5F1A/ATP5PD/ATP5MC1/YWHAE/ESRRA/SIRT3/IDH2/ATP5MC3/PERM1/TUBB2A/SIRT5/TUBB/CCT5/IFT43/TUBB4B/ATP5PF/ATP5PO
R-HSA-4086400	PCP/CE pathway	14/498	82/6931	0.00190651	0.016187	0.0136427	14	14	14	PSMD7/PSMB1/PSMB4/PSMD4/PSMA5/PSMD1/PSMC4/PRKCA/PSMD12/AP2B1/PSMD11/PSMD14/PSMA4/PSMC1
R-HSA-176408	Regulation of APC/C activators between G1/S and early anaphase	13/498	71/6931	0.00142247	0.0129489	0.0109136	13	13	13	PSMD7/PSMB1/PSMB4/PSMD4/PSMA5/PSMD1/PSMC4/PSMD12/PSMD11/UBE2D1/PSMD14/PSMA4/PSMC1
R-HSA-453276	Regulation of mitotic cell cycle	13/498	75/6931	0.00238091	0.0191122	0.0161082	13	13	13	PSMD7/PSMB1/PSMB4/PSMD4/PSMA5/PSMD1/PSMC4/PSMD12/PSMD11/UBE2D1/PSMD14/PSMA4/PSMC1
R-HSA-8948751	Regulation of PTEN stability and activity	12/498	65/6931	0.00199547	0.016781	0.0141434	12	12	12	PSMD7/PSMB1/PSMB4/PSMD4/PSMA5/PSMD1/PSMC4/PSMD12/PSMD11/PSMD14/PSMA4/PSMC1
R-HSA-69052	Switching of origins to a post-replicative state	13/498	82/6931	0.00529544	0.039293	0.033117	13	13	13	PSMD7/PSMB1/PSMB4/PSMD4/PSMA5/PSMD1/PSMC4/PSMD12/PSMD11/UBE2D1/PSMD14/PSMA4/PSMC1
R-HSA-211733	Regulation of activated PAK-2p34 by proteasome mediated degradation	12/498	47/6931	8.47778e-05	0.00246647	0.00207879	12	12	12	PSMD7/PSMB1/PSMB4/PSMD4/PSMA5/PSMD1/PSMC4/PSMD12/PSMD11/PSMD14/PSMA4/PSMC1
Inflammation/Immune response
NFkB
R-HSA-5607761	Dectin-1 mediated noncanonical NF-kB signaling	15/498	57/6931	7.47347e-06	0.000439938	0.000370789	15	15	15	PSMD7/PSMB1/PSMB4/PSMD4/PSMA5/PSMD1/PSMC4/RELB/NFKB2/PSMD12/PSMD11/RELA/PSMD14/PSMA4/PSMC1
R-HSA-5607764	CLEC7A (Dectin-1) signaling	17/498	95/6931	0.000368673	0.00465258	0.00392129	17	17	17	PSMD7/PSMB1/PSMB4/PSMD4/PSMA5/PSMD1/PSMC4/RELB/NFKB2/IKBKG/PSMD12/PSMD11/UBE2D1/RELA/PSMD14/PSMA4/PSMC1
R-HSA-5676590	NIK-->noncanonical NF-kB signaling	14/498	56/6931	2.83907e-05	0.0011395	0.000960394	14	14	14	PSMD7/PSMB1/PSMB4/PSMD4/PSMA5/PSMD1/PSMC4/RELB/NFKB2/PSMD12/PSMD11/PSMD14/PSMA4/PSMC1
R-HSA-2871837	FCERI mediated NF-kB activation	16/498	77/6931	8.93849e-05	0.00246647	0.00207879	16	16	16	RASGRP1/PSMD7/PSMB1/PSMB4/PSMD4/PSMA5/PSMD1/PSMC4/IKBKG/PSMD12/PSMD11/UBE2D1/RELA/PSMD14/PSMA4/PSMC1
R-HSA-5668541	TNFR2 non-canonical NF-kB pathway	16/498	78/6931	0.000105154	0.00281366	0.00237141	16	16	16	PSMD7/PSMB1/PSMB4/PSMD4/PSMA5/PSMD1/PSMC4/RELB/NFKB2/PSMD12/PSMD11/TNFRSF12A/PSMD14/PSMA4/PSMC1/TRAF3
R-HSA-1169091	Activation of NF-kappaB in B cells	14/498	64/6931	0.000137207	0.00295497	0.00249051	14	14	14	PSMD7/PSMB1/PSMB4/PSMD4/PSMA5/PSMD1/PSMC4/IKBKG/PSMD12/PSMD11/RELA/PSMD14/PSMA4/PSMC1
R-HSA-1169091	Activation of NF-kappaB in B cells	14/498	64/6931	0.000137207	0.00295497	0.00249051	14	14	14	PSMD7/PSMB1/PSMB4/PSMD4/PSMA5/PSMD1/PSMC4/IKBKG/PSMD12/PSMD11/RELA/PSMD14/PSMA4/PSMC1
Inflammation/Immune response
R-HSA-1168372	Downstream signaling events of B Cell Receptor (BCR)	16/498	80/6931	0.000144132	0.0030302	0.00255392	16	16	16	RASGRP1/PSMD7/PSMB1/PPIA/PSMB4/PSMD4/PSMA5/PSMD1/PSMC4/IKBKG/PSMD12/PSMD11/RELA/PSMD14/PSMA4/PSMC1
R-HSA-1168372	Downstream signaling events of B Cell Receptor (BCR)	16/498	80/6931	0.000144132	0.0030302	0.00255392	16	16	16	RASGRP1/PSMD7/PSMB1/PPIA/PSMB4/PSMD4/PSMA5/PSMD1/PSMC4/IKBKG/PSMD12/PSMD11/RELA/PSMD14/PSMA4/PSMC1
R-HSA-1236975	Antigen processing-Cross presentation	17/498	81/6931	4.73184e-05	0.00167128	0.00140859	17	17	17	PSMD7/PSMB1/PSMB4/PSMD4/PSMA5/PSMD1/CALR/PSMC4/CYBB/IKBKG/PSMD12/PSMD11/SEC61A1/PSMD14/PSMA4/PSMC1/SEC61B
R-HSA-1236978	Cross-presentation of soluble exogenous antigens (endosomes)	12/498	45/6931	5.32718e-05	0.00169632	0.0014297	12	12	12	PSMD7/PSMB1/PSMB4/PSMD4/PSMA5/PSMD1/PSMC4/PSMD12/PSMD11/PSMD14/PSMA4/PSMC1
R-HSA-449147	Signaling by Interleukins	40/498	314/6931	0.000238038	0.00400826	0.00337824	40	37	3	HMOX1/IL15RA/PSMD7/CXCL1/PSMB1/TCP1/SOD2/PPIA/COL1A2/GSTO1/RORC/PSMB4/PSMD4/PSMA5/PSMD1/IL17RA/IL18/HSPA8/PSMC4/MIF/NFKB2/IKBKG/PSMD12/PSMD11/NOS2/RELA/CLCF1/CCND1/ITGAX/SQSTM1/CSF1R/PSMD14/PTAFR/PSMA4/CDKN1A/VEGFA/OSMR/ANXA2/PSMC1/PELI3
R-HSA-9020702	Interleukin-1 signaling	17/498	92/6931	0.000247833	0.00405252	0.00341555	17	17	17	PSMD7/PSMB1/PSMB4/PSMD4/PSMA5/PSMD1/PSMC4/NFKB2/IKBKG/PSMD12/PSMD11/RELA/SQSTM1/PSMD14/PSMA4/PSMC1/PELI3
R-HSA-983705	Signaling by the B Cell Receptor (BCR)	18/498	101/6931	0.000263198	0.00407726	0.0034364	18	18	18	RASGRP1/PSMD7/PSMB1/PPIA/PSMB4/PSMD4/PSMA5/PSMD1/PSMC4/STIM1/SH3KBP1/IKBKG/PSMD12/PSMD11/RELA/PSMD14/PSMA4/PSMC1
R-HSA-5621481	C-type lectin receptors (CLRs)	17/498	111/6931	0.00224531	0.0185291	0.0156167	17	17	17	PSMD7/PSMB1/PSMB4/PSMD4/PSMA5/PSMD1/PSMC4/RELB/NFKB2/IKBKG/PSMD12/PSMD11/UBE2D1/RELA/PSMD14/PSMA4/PSMC1
R-HSA-202424	Downstream TCR signaling	15/498	80/6931	0.000482158	0.00551814	0.0046508	15	15	15	PSMD7/PSMB1/PSMB4/PSMD4/PSMA5/PSMD1/PSMC4/IKBKG/PSMD12/PSMD11/UBE2D1/RELA/PSMD14/PSMA4/PSMC1
R-HSA-6798695	Neutrophil degranulation	40/498	340/6931	0.00119491	0.0112246	0.00946029	40	33	8	CD55/HEBP2/PSMD7/CXCL1/CHIT1/PSMB1/PPIA/MNDA/S100A11/PSMA5/PSMD1/METTL7A/HSPA8/AMPD3/MIF/PGLYRP1/CYBB/FTL/PSMD12/PSMD11/ALDOC/CD68/CAT/CD44/CTSD/ITGAX/GYG1/RAP2B/PSMD14/PTAFR/PADI2/TUBB/HSPA1A/CD93/ANXA2/CTSZ/ATP6V1D/NPC2/TUBB4B/AHSG
R-HSA-202403	TCR signaling	15/498	98/6931	0.00401268	0.0305448	0.0257438	15	15	15	PSMD7/PSMB1/PSMB4/PSMD4/PSMA5/PSMD1/PSMC4/IKBKG/PSMD12/PSMD11/UBE2D1/RELA/PSMD14/PSMA4/PSMC1
Metabolism
R-HSA-351202	Metabolism of polyamines	14/498	55/6931	2.27654e-05	0.00111677	0.000941236	14	14	14	PSMD7/PSMB1/PSMB4/PSMD4/PSMA5/PSMD1/PSMC4/AMD1/PSMD12/PSMD11/ODC1/PSMD14/PSMA4/PSMC1
R-HSA-350562	Regulation of ornithine decarboxylase (ODC)	13/498	48/6931	2.17167e-05	0.00111677	0.000941236	13	13	13	PSMD7/PSMB1/PSMB4/PSMD4/PSMA5/PSMD1/PSMC4/PSMD12/PSMD11/ODC1/PSMD14/PSMA4/PSMC1
R-HSA-71291	Metabolism of amino acids and derivatives	47/498	283/6931	3.37624e-08	3.31246e-06	2.79181e-06	47	47	1	TXNRD1/RPL3/GPT2/GOT2/PSMD7/LIAS/PSMB1/DLD/OGDH/HIBADH/AASS/PSMB4/PSMD4/PSMA5/CTH/PSMD1/DLAT/PSMC4/PDHA1/TMLHE/IL4I1/AMD1/GOT1/PYCR1/PSMD12/PNMT/PSMD11/PDHX/CARNS1/CKMT2/ODC1/PDHB/GADL1/PSMD14/SLC25A12/HIBCH/PSMA4/ARG2/DIO2/PSMC1/CKB/KYAT1/IDO1/GSR/IVD/NAT8L/PIPOX
R-HSA-389661	Glyoxylate metabolism and glycine degradation	8/498	24/6931	0.000176344	0.00338504	0.00285298	8	8	8	GOT2/LIAS/DLD/OGDH/DLAT/PDHA1/PDHX/PDHB
R-HSA-77286	mitochondrial fatty acid beta-oxidation of saturated fatty acids	5/498	6931-10-01	0.000349244	0.00453504	0.00382222	5	4	1	ACADVL/HADHB/HADHA/ACADL/HADH
R-HSA-77289	Mitochondrial Fatty Acid Beta-Oxidation	7/498	27/6931	0.00237387	0.0191122	0.0161082	7	6	1	DECR1/ACADVL/HADHB/HADHA/ACADL/ACOT11/HADH
R-HSA-70263	Gluconeogenesis	11/498	25/6931	4.17387e-07	3.68552e-05	3.10624e-05	11	8	4	GOT2/PGAM2/GOT1/ALDOC/SLC25A11/PC/MDH2/MDH1/SLC25A12/FBP2/ENO2
R-HSA-70326	Glucose metabolism	16/498	74/6931	5.37905e-05	0.00169632	0.0014297	16	13	5	GOT2/PGAM2/PFKFB1/NUP62/GOT1/ALDOC/SLC25A11/PC/HK1/MDH2/PGP/HK2/MDH1/SLC25A12/FBP2/ENO2
R-HSA-71387	Metabolism of carbohydrates	30/498	227/6931	0.000777626	0.00780277	0.00657634	30	24	8	GOT2/PGAM2/AKR1B1/CHPF/PFKFB1/BGN/NUP62/GOT1/ALDOC/SLC25A11/CD44/PYGM/PC/HK1/MDH2/PHKG1/PGP/HK2/MDH1/TKT/GYG1/SLC25A12/ST3GAL6/GALE/FBP2/ALDH1A1/GBE1/LUM/VCAN/ENO2
Cell stress/oxidative stress response
R-HSA-3299685	Detoxification of Reactive Oxygen Species	10/498	32/6931	5.10089e-05	0.00169632	0.0014297	10	9	3	TXNRD1/SOD2/CYCS/PRDX2/CYBB/CAT/PRDX1/GPX2/TXN/GSR
R-HSA-2262752	Cellular responses to stress	43/498	366/6931	0.000809326	0.00794039	0.00669232	43	39	6	TXNRD1/PSMD7/PSMB1/SOD2/EGLN3/CYCS/PSMB4/PSMD4/PSMA5/PSMD1/CRYAB/HSPA8/PRDX2/PSMC4/HSPB8/TUBB6/CYBB/NUP62/PSMD12/PSMD11/YWHAE/UBE2D1/CAT/RELA/KAT5/CAMK2A/EPAS1/PSMD14/PRDX1/SESN2/PSMA4/FNIP2/TUBB2A/HSPA1A/HMGA1/CDKN1A/VEGFA/GPX2/ATP6V1D/PSMC1/TXN/TUBB4B/GSR
R-HSA-8953897	Cellular responses to external stimuli	43/498	368/6931	0.000905468	0.00869052	0.00732455	43	39	6	TXNRD1/PSMD7/PSMB1/SOD2/EGLN3/CYCS/PSMB4/PSMD4/PSMA5/PSMD1/CRYAB/HSPA8/PRDX2/PSMC4/HSPB8/TUBB6/CYBB/NUP62/PSMD12/PSMD11/YWHAE/UBE2D1/CAT/RELA/KAT5/CAMK2A/EPAS1/PSMD14/PRDX1/SESN2/PSMA4/FNIP2/TUBB2A/HSPA1A/HMGA1/CDKN1A/VEGFA/GPX2/ATP6V1D/PSMC1/TXN/TUBB4B/GSR
R-HSA-450408	AUF1 (hnRNP D0) binds and destabilizes mRNA	15/498	52/6931	2.12474e-06	0.000170558	0.00014375	15	13	2	PSMD7/PSMB1/PSMB4/PSMD4/PSMA5/PSMD1/HSPA8/PSMC4/PSMD12/PSMD11/HSPB1/PSMD14/PSMA4/HSPA1A/PSMC1
R-HSA-1234176	Oxygen-dependent proline hydroxylation of Hypoxia-inducible Factor Alpha	15/498	62/6931	2.25392e-05	0.00111677	0.000941236	15	15	15	PSMD7/PSMB1/EGLN3/PSMB4/PSMD4/PSMA5/PSMD1/PSMC4/PSMD12/PSMD11/UBE2D1/EPAS1/PSMD14/PSMA4/PSMC1
R-HSA-1234174	Cellular response to hypoxia	16/498	70/6931	2.59509e-05	0.0011395	0.000960394	16	16	16	PSMD7/PSMB1/EGLN3/PSMB4/PSMD4/PSMA5/PSMD1/PSMC4/PSMD12/PSMD11/UBE2D1/EPAS1/PSMD14/PSMA4/VEGFA/PSMC1
R-HSA-169911	Regulation of Apoptosis	12/498	50/6931	0.000161515	0.0032101	0.00270554	12	12	12	PSMD7/PSMB1/PSMB4/PSMD4/PSMA5/PSMD1/PSMC4/PSMD12/PSMD11/PSMD14/PSMA4/PSMC1
R-HSA-450531	Regulation of mRNA stability by proteins that bind AU-rich elements	16/498	84/6931	0.000261187	0.00407726	0.0034364	16	14	2	PSMD7/PSMB1/PSMB4/PSMD4/PSMA5/PSMD1/HSPA8/PSMC4/PRKCA/PSMD12/PSMD11/HSPB1/PSMD14/PSMA4/HSPA1A/PSMC1
Electron transport chain
R-HSA-163200	Respiratory electron transport, ATP synthesis by chemiosmotic coupling, and heat production by uncoupling proteins.	48/498	93/6931	5.72513e-31	2.52764e-28	2.13035e-28	48	43	10	NDUFA12/NDUFA6/ATP5F1C/COX4I1/ATP5ME/NDUFA4/CYCS/NDUFA5/NDUFS2/SDHC/ATP5PB/NDUFA10/NDUFA9/ATP5MC2/COQ10A/ATP5F1B/ATP5F1D/NDUFA7/ATP5MG/NDUFB7/NDUFV2/ATP5F1A/UQCRB/CYC1/NDUFA1/NDUFA3/NDUFB8/ATP5PD/ATP5MC1/NDUFS3/NDUFV1/UQCRC2/UQCRC1/ATP5MC3/NDUFB3/NDUFS1/NDUFB5/SDHB/ETFA/COX5A/NDUFS4/SDHA/NDUFAF5/NDUFB1/NDUFA8/ATP5PF/ATP5PO/NDUFA2
R-HSA-611105	Respiratory electron transport	35/498	74/6931	3.40186e-21	1.00128e-18	8.43899e-19	35	32	6	NDUFA12/NDUFA6/COX4I1/NDUFA4/CYCS/NDUFA5/NDUFS2/SDHC/NDUFA10/NDUFA9/COQ10A/NDUFA7/NDUFB7/NDUFV2/UQCRB/CYC1/NDUFA1/NDUFA3/NDUFB8/NDUFS3/NDUFV1/UQCRC2/UQCRC1/NDUFB3/NDUFS1/NDUFB5/SDHB/ETFA/COX5A/NDUFS4/SDHA/NDUFAF5/NDUFB1/NDUFA8/NDUFA2
R-HSA-163210	Formation of ATP by chemiosmotic coupling	13/498	15/6931	1.07809e-13	1.78043e-11	1.50058e-11	13	11	4	ATP5F1C/ATP5ME/ATP5PB/ATP5MC2/ATP5F1B/ATP5F1D/ATP5MG/ATP5F1A/ATP5PD/ATP5MC1/ATP5MC3/ATP5PF/ATP5PO
R-HSA-6799198	Complex I biogenesis	22/498	47/6931	1.2098e-13	1.78043e-11	1.50058e-11	22	20	3	NDUFA12/NDUFA6/NDUFA5/NDUFS2/NDUFA10/NDUFA9/NDUFA7/NDUFB7/NDUFV2/NDUFA1/NDUFA3/NDUFB8/NDUFS3/NDUFV1/NDUFB3/NDUFS1/NDUFB5/NDUFS4/NDUFAF5/NDUFB1/NDUFA8/NDUFA2
R-HSA-8949613	Cristae formation	13/498	26/6931	5.09905e-09	5.62808e-07	4.74346e-07	13	11	4	ATP5F1C/ATP5ME/ATP5PB/ATP5MC2/ATP5F1B/ATP5F1D/ATP5MG/ATP5F1A/ATP5PD/ATP5MC1/ATP5MC3/ATP5PF/ATP5PO
R-HSA-1592230	Mitochondrial biogenesis	20/498	88/6931	2.82785e-06	0.000208083	0.000175377	20	17	5	ATP5F1C/ATP5ME/SOD2/CYCS/ATP5PB/ATP5MC2/ATP5F1B/ATP5F1D/ATP5MG/ATP5F1A/ATP5PD/ATP5MC1/ESRRA/SIRT3/IDH2/ATP5MC3/PERM1/SIRT5/ATP5PF/ATP5PO
R-HSA-1268020	Mitochondrial protein import	11/498	61/6931	0.0036733	0.028452	0.0239799	11	11	4	ACO2/CS/ATP5F1B/TIMM8B/ATP5F1A/CHCHD7/CYC1/NDUFB8/ATP5MC1/SLC25A12/SLC25A4
TCA cycle
R-HSA-1428517	The citric acid (TCA) cycle and respiratory electron transport	69/498	139/6931	6.65738e-43	5.87847e-40	4.95449e-40	69	64	14	NDUFA12/ACO2/NDUFA6/ATP5F1C/COX4I1/ATP5ME/FH/MPC1/DLD/OGDH/NDUFA4/CYCS/NDUFA5/MPC2/NDUFS2/SDHC/L2HGDH/ATP5PB/NDUFA10/NDUFA9/ATP5MC2/COQ10A/CS/ATP5F1B/ATP5F1D/NDUFA7/DLAT/ATP5MG/NDUFB7/NDUFV2/ATP5F1A/ME2/ADHFE1/UQCRB/CYC1/PDHA1/NDUFA1/NDUFA3/NDUFB8/SLC16A3/ATP5PD/ATP5MC1/PDHX/NDUFS3/NDUFV1/MDH2/UQCRC2/SUCLG2/PDHB/UQCRC1/IDH2/SUCLA2/ATP5MC3/NDUFB3/NDUFS1/NDUFB5/SDHB/ETFA/COX5A/NDUFS4/NNT/SDHA/NDUFA…
R-HSA-71406	Pyruvate metabolism and Citric Acid (TCA) cycle	24/498	50/6931	4.3868e-15	9.68386e-13	8.16175e-13	24	24	4	ACO2/FH/MPC1/DLD/OGDH/MPC2/SDHC/L2HGDH/CS/DLAT/ME2/ADHFE1/PDHA1/SLC16A3/PDHX/MDH2/SUCLG2/PDHB/IDH2/SUCLA2/SDHB/NNT/SDHA/IDH3B
R-HSA-204174	Regulation of pyruvate dehydrogenase (PDH) complex	5/498	15/6931	0.00307737	0.0244804	0.0206326	5	5	5	DLD/DLAT/PDHA1/PDHX/PDHB
R-HSA-71403	Citric acid cycle (TCA cycle)	15/498	22/6931	6.11907e-13	7.71877e-11	6.50554e-11	15	15	4	ACO2/FH/DLD/OGDH/SDHC/CS/ME2/MDH2/SUCLG2/IDH2/SUCLA2/SDHB/NNT/SDHA/IDH3B
R-HSA-70268	Pyruvate metabolism	8/498	26/6931	0.000329511	0.00434266	0.00366008	8	8	8	MPC1/DLD/MPC2/DLAT/PDHA1/SLC16A3/PDHX/PDHB
Transcription
R-HSA-8878166	Transcriptional regulation by RUNX2	19/498	103/6931	0.00011122	0.00288844	0.00243444	19	19	19	PSMD7/PSMB1/PSMB4/PSMD4/PSMA5/PSMD1/PSMC4/PSMD12/COL1A1/PSMD11/ESRRA/CCND1/WWTR1/PSMD14/PSMA4/CDKN1A/BMP2/PSMC1/RUNX1
R-HSA-8939902	Regulation of RUNX2 expression and activity	14/498	65/6931	0.000163595	0.0032101	0.00270554	14	14	14	PSMD7/PSMB1/PSMB4/PSMD4/PSMA5/PSMD1/PSMC4/PSMD12/PSMD11/ESRRA/PSMD14/PSMA4/BMP2/PSMC1
R-HSA-8878159	Transcriptional regulation by RUNX3	17/498	90/6931	0.000187915	0.00353041	0.0029755	17	17	17	PSMD7/PSMB1/RORC/PSMB4/PSMD4/PSMA5/PSMD1/PSMC4/PSMD12/PSMD11/CCND1/WWTR1/PSMD14/PSMA4/CDKN1A/PSMC1/RUNX1
R-HSA-8941858	Regulation of RUNX3 expression and activity	12/498	53/6931	0.000291131	0.00414626	0.00349455	12	12	12	PSMD7/PSMB1/PSMB4/PSMD4/PSMA5/PSMD1/PSMC4/PSMD12/PSMD11/PSMD14/PSMA4/PSMC1
R-HSA-8939236	RUNX1 regulates transcription of genes involved in differentiation of HSCs	13/498	63/6931	0.000434939	0.00517102	0.00435824	13	13	13	PSMD7/PSMB1/PSMB4/PSMD4/PSMA5/PSMD1/PSMC4/PSMD12/PSMD11/PSMD14/PSMA4/PSMC1/RUNX1
R-HSA-5610783	Degradation of GLI2 by the proteasome	12/498	56/6931	0.000499945	0.00551814	0.0046508	12	12	12	PSMD7/PSMB1/PSMB4/PSMD4/PSMA5/PSMD1/PSMC4/PSMD12/PSMD11/PSMD14/PSMA4/PSMC1
R-HSA-5610785	GLI3 is processed to GLI3R by the proteasome	12/498	56/6931	0.000499945	0.00551814	0.0046508	12	12	12	PSMD7/PSMB1/PSMB4/PSMD4/PSMA5/PSMD1/PSMC4/PSMD12/PSMD11/PSMD14/PSMA4/PSMC1
Protein processing
R-HSA-1236974	ER-Phagosome pathway	16/498	70/6931	2.59509e-05	0.0011395	0.000960394	16	16	16	PSMD7/PSMB1/PSMB4/PSMD4/PSMA5/PSMD1/CALR/PSMC4/IKBKG/PSMD12/PSMD11/SEC61A1/PSMD14/PSMA4/PSMC1/SEC61B
R-HSA-389960	Formation of tubulin folding intermediates by CCT/TriC	7/498	15/6931	3.67037e-05	0.00135039	0.00113814	7	6	1	TCP1/CCT3/TUBB6/CCT6A/TUBB2A/CCT5/TUBB4B
R-HSA-389957	Prefoldin mediated transfer of substrate to CCT/TriC	8/498	21/6931	5.91632e-05	0.00180142	0.00151827	8	7	1	TCP1/CCT3/TUBB6/ACTB/CCT6A/TUBB2A/CCT5/TUBB4B
R-HSA-9609507	Protein localization	20/498	148/6931	0.00436691	0.0329571	0.0277769	20	20	5	HMOX1/ACO2/DHRS4/CS/ATP5F1B/TIMM8B/ECH1/ATP5F1A/CHCHD7/CYC1/NDUFB8/ATP5MC1/NOS2/UBE2D1/CAT/SLC25A12/SEC61B/CRAT/SLC25A4/PIPOX
R-HSA-389958	Cooperation of Prefoldin and TriC/CCT in actin and tubulin folding	8/498	22/6931	8.71801e-05	0.00246647	0.00207879	8	7	1	TCP1/CCT3/TUBB6/ACTB/CCT6A/TUBB2A/CCT5/TUBB4B
R-HSA-9604323	Negative regulation of NOTCH4 signaling	12/498	53/6931	0.000291131	0.00414626	0.00349455	12	12	12	PSMD7/PSMB1/PSMB4/PSMD4/PSMA5/PSMD1/PSMC4/PSMD12/PSMD11/PSMD14/PSMA4/PSMC1
R-HSA-349425	Autodegradation of the E3 ubiquitin ligase COP1	12/498	49/6931	0.000131142	0.00289497	0.00243994	12	12	12	PSMD7/PSMB1/PSMB4/PSMD4/PSMA5/PSMD1/PSMC4/PSMD12/PSMD11/PSMD14/PSMA4/PSMC1
R-HSA-5689603	UCH proteinases	14/498	81/6931	0.00168922	0.0147681	0.0124469	14	14	14	PSMD7/UCHL1/PSMB1/PSMB4/PSMD4/PSMA5/PSMD1/PSMC4/PSMD12/PSMD11/ACTB/PSMD14/PSMA4/PSMC1
Extracellular matrix
R-HSA-1442490	Collagen degradation	10/498	38/6931	0.000252489	0.0040536	0.00341646	10	10	10	COL1A2/COL6A3/COL14A1/COL1A1/CTSD/COL8A1/COL16A1/COL5A1/COL18A1/ADAM9
R-HSA-2022090	Assembly of collagen fibrils and other multimeric structures	9/498	41/6931	0.00208655	0.0173814	0.0146494	9	9	9	COL1A2/LAMC2/COL6A3/COL14A1/COL1A1/COL8A1/LOXL1/COL5A1/COL18A1
R-HSA-1474228	Degradation of the extracellular matrix	13/498	81/6931	0.00475817	0.0356056	0.0300092	13	13	13	COL1A2/LAMC2/COL6A3/COL14A1/CAPN6/COL1A1/CD44/CTSD/COL8A1/COL16A1/COL5A1/COL18A1/ADAM9
R-HSA-3000178	ECM proteoglycans	10/498	56/6931	0.00591871	0.0428379	0.0361046	10	10	10	COL1A2/COL6A3/NCAM1/BGN/COL1A1/ITGAX/ITGB6/COL5A1/LUM/VCAN
R-HSA-3000480	Scavenging by Class A Receptors	5/498	13/6931	0.00148763	0.0133158	0.0112228	5	4	1	COL1A2/APOA1/CALR/FTL/COL1A1
Signaling
R-HSA-5362517	Signaling by Retinoic Acid	11/498	30/6931	3.6727e-06	0.000245279	0.000206726	11	11	11	CPT1B/DHRS4/DLD/RXRG/RDH5/DLAT/PDHA1/PDHX/CYP26B1/PDHB/ALDH1A1
R-HSA-5365859	RA biosynthesis pathway	4/498	6931-10-01	0.00389919	0.029939	0.0252332	4	4	4	DHRS4/RDH5/CYP26B1/ALDH1A1
R-HSA-5658442	Regulation of RAS by GAPs	12/498	62/6931	0.00130315	0.0121049	0.0102023	12	12	12	PSMD7/PSMB1/PSMB4/PSMD4/PSMA5/PSMD1/PSMC4/PSMD12/PSMD11/PSMD14/PSMA4/PSMC1
R-HSA-5687128	MAPK6/MAPK4 signaling	14/498	80/6931	0.00149293	0.0133158	0.0112228	14	14	14	KALRN/PSMD7/PSMB1/PSMB4/PSMD4/PSMA5/PSMD1/PSMC4/PSMD12/PSMD11/HSPB1/PSMD14/PSMA4/PSMC1
Transporters
R-HSA-5619084	ABC transporter disorders	14/498	66/6931	0.000194255	0.00356271	0.00300273	14	13	1	PSMD7/PSMB1/PSMB4/PSMD4/PSMA5/PSMD1/APOA1/PSMC4/PSMD12/PSMD11/PSMD14/PSMA4/PSMC1/ABCA1
R-HSA-382556	ABC-family proteins mediated transport	14/498	87/6931	0.00336984	0.0263325	0.0221936	14	13	1	PSMD7/PSMB1/PSMB4/PSMD4/PSMA5/PSMD1/ABCA7/APOA1/PSMC4/PSMD12/PSMD11/PSMD14/PSMA4/PSMC1
R-HSA-5678895	Defective CFTR causes cystic fibrosis	12/498	56/6931	0.000499945	0.00551814	0.0046508	12	12	12	PSMD7/PSMB1/PSMB4/PSMD4/PSMA5/PSMD1/PSMC4/PSMD12/PSMD11/PSMD14/PSMA4/PSMC1
Muscle contraction
R-HSA-390522	Striated Muscle Contraction	9/498	32/6931	0.000298451	0.00416714	0.00351215	9	2	7	MYBPC1/TNNT2/TNNI1/TPM3/MYL1/DES/TNNI2/MYL3/TPM1
R-HSA-397014	Muscle contraction	19/498	141/6931	0.0055651	0.0406114	0.0342282	19	12	7	MYBPC1/TNNT2/TNNI1/CACNA2D1/HIPK2/CASQ1/ATP1A2/TPM3/MYL1/DES/STIM1/TNNI2/MYH11/CAMK2A/ATP2B2/MYL3/WWTR1/TPM1/ANXA2
